# Supplementary material for: In Vitro Inducted Tetraploid Elsholtzia splendens Nakai ex F. Maek. Alters Polyphenol Species and Synthesis
Source: Plants (Basel). 2024 Nov 30;13(23):3374. doi: 10.3390/plants13233374 (PMC11644496; doi:10.3390/plants13233374)
Supplement: Supplementary file 1 [file plants-13-03374-s001.zip › Supplementary Table S1.xlsx]

## Sheet: Sheet1
Table S1 Comparison of metabolite information of all detected metabolites between diploids and tetraploids of Elsholtzia splendens
Index	Formula	Compounds	Class I	Class II	CAS	Level	DEM1	DEM2	DEM3	TEM1	TEM2	TEM3	VIP	p_value	FDR	Fold_Change	Log2FC	Type
mws4160	C16H12O5	Wogonin	Flavonoids	Dihydroflavone	-	2	9	9	9	21636000	17598000	13920000	1.45455	0.00359798	0.0466073	1.96867e+06	20.9088	up
Hmlp005624	C16H12O5	3',7-dihydroxy-4'-methoxyflavone *	Flavonoids	Flavonoid	480-11-5	1	9	9	9	1600600	1389700	1102500	1.45351	0.0033882	0.0154869	151585	17.2098	up
Lmsp008443	C17H16O7	3,3',5-Trihydroxy-4',7-dimethoxyflavanone	Flavonoids	Flavanones	-	2	9	9	9	261460	178230	474250	1.45289	0.00226799	0.031894	33849.6	15.0469	up
Hmhp006115	C16H12O5	Oroxylin A	Flavonoids	Flavones	632-85-9	2	9	9	9	289720	171850	204350	1.4524	0.0607666	0.951104	24663.7	14.5901	up
pmp000438	C30H50O2	Betulin	Terpenoids	Triterpene	473-98-3	2	9	9	9	107540	112380	86041	1.45144	0.053833	0.939682	11331.9	13.4681	up
pmn001707	C30H46O5	Quillaic acid	Terpenoids	Triterpene	631-01-6	2	9	9	9	52162	72008	100070	1.4509	0.0328815	0.161682	8305.19	13.0198	up
mws0906	C16H22O8	coniferyl alcohol-4-O-glucoside (Coniferin)	Phenolic acids	Phenolic acids	531-29-3	2	9	9	9	10480	8786.1	7387.3	1.45067	0.00999717	0.102956	987.163	9.94714	up
MWSHY0071	C15H10O4	Chrysin	Flavonoids	Flavonoid	480-40-0	1	4102100	1496700	1934700	56027000	45774000	48287000	1.41707	0.00258961	0.0624325	19.9227	4.31634	up
mws4177	C8H9NO2	Methyl Anthranilate	Phenolic acids	Phenolic acids	134-20-3	2	7441.6	19357	12161	340510	183330	231720	1.42522	0.0352045	0.161843	19.3934	4.2775	up
mws0052	C21H18O11	Baicalin	Flavonoids	Flavones	21967-41-9	1	50690	43697	36303	201400	721360	1147300	1.09945	0.138635	0.298107	15.8373	3.98525	up
Lmjp003090	C17H20O10	Isofraxidin-7-O-glucoside	Lignans and Coumarins	Coumarins	483-91-0	2	4969.2	7171.4	13442	104160	100810	108450	1.42002	1.06654e-05	0.005722	12.2513	3.61486	up
pmp000596	C27H30O17	Quercetin-3-O-(2''-O-galactosyl)glucoside	Flavonoids	Flavonols	56782-99-1	2	15777	14506	17695	171870	168630	152270	1.44792	0.00135049	0.0452837	10.2707	3.36047	up
mws1153	C31H38O16	2'-Acetylacteoside	Phenolic acids	Phenolic acids	94492-24-7	2	141240	9791	220600	1639400	1441500	597570	1.156	0.069816	0.205804	9.89818	3.30716	up
Zmxp002867	C28H32O16	Chrysoeriol-5,7-di-O-glucoside	Flavonoids	Flavones	-	1	40513	41565	34818	486720	298780	358320	1.43978	0.0251154	0.140358	9.78494	3.29056	up
MWS0559	C6H10O5	1,6-anhydro-β-D-glucose	Others	Saccharides and Alcohols	498-07-7	2	20845	5915.5	11001	181920	113970	62401	1.32581	0.0885878	0.234125	9.48826	3.24614	up
MWSslk216	C22H30O14	Sibiricose A5	Others	Saccharides and Alcohols	107912-97-0	2	114050	163100	541850	2197100	3130600	2300000	1.35231	0.0074996	0.0904166	9.31343	3.21931	up
HJAP026	C28H32O16	Chrysoeriol-6-C-glucoside-4'-O-glucoside	Flavonoids	Flavonoid carbonoside	-	2	459960	387620	406710	3692600	3820600	3611800	1.44795	7.76197e-05	0.0130458	8.86956	3.14886	up
Hmbn002692	C22H30O14	6'-O-Feruloyl-D-sucrose	Phenolic acids	Phenolic acids	118230-77-6	2	121560	171420	645800	2133700	3483500	2326700	1.32777	0.0197535	0.128153	8.46194	3.08099	up
mws1075	C10H8O3	7-Methoxycoumarin	Lignans and Coumarins	Coumarins	531-59-9	2	2275.8	2222.4	3596.4	7710	30465	23822	1.31121	0.116428	0.272173	7.65906	2.93717	up
pmb3142	C13H16O8	Salicylic acid-2-O-glucoside	Phenolic acids	Phenolic acids	10366-91-3	2	1119400	9	9	2624800	3237300	2702700	1.06117	0.00972332	0.102956	7.65112	2.93567	up
Lmjp004533	C22H22O10	Kisasagenol A Triacetate	Terpenoids	Terpene	-	1	1339800	1497300	1236000	9065600	8596700	9314600	1.45034	0.000204061	0.0243286	6.62319	2.72753	up
Hmlp005105	C16H12O5	3,7-dihydroxy-4'-methoxyflavone*	Flavonoids	Flavones	-	2	125740	111750	103350	838280	596490	667660	1.43946	0.0140216	0.116644	6.16838	2.62489	up
Zmxp004480	C28H32O16	Chrysoeriol-7-O-gentiobioside	Flavonoids	Flavones	-	2	294720	307950	388980	1907500	2076100	1988300	1.44497	4.34275e-05	0.0107661	6.02219	2.59029	up
mws0789	C15H12O4	Pinocembrin (Dihydrochrysin)	Flavonoids	Flavanones	480-39-7	1	11558	8666.6	9315	66707	46490	63754	1.43257	0.0146873	0.116644	5.9903	2.58263	up
MWSmce229	C9H10O4	Veratric acid	Phenolic acids	Phenolic acids	-	2	68894	60650	52464	469170	382440	216490	1.3906	0.0570435	0.191794	5.86842	2.55297	up
Zmtn001464	C10H7NO4	4,8-Dihydroxyquinoline-2-carboxylic acid	Organic acids	Organic acids	59-00-7	2	737270	159830	499230	3764400	2309000	2084000	1.27487	0.0401917	0.16912	5.84203	2.54647	up
Zmhp002714	C16H12O6	5,6,7-Tetrahydroxy-8-methoxyflavone	Flavonoids	Flavones	-	2	55829	103030	44290	398250	417230	301250	1.39078	0.00509068	0.0820623	5.4971	2.45867	up
pme0220	C13H20O3	Methyl jasmonate	Organic acids	Organic acids	1211-29-6	3	212800	623900	399920	1839600	1488700	3008800	1.34278	0.05792	0.191815	5.12453	2.35742	up
mws0918	C16H12O5	Prunetin	Flavonoids	Isoflavones	552-59-0	1	408270	513210	515440	1648800	2343600	3151400	1.4115	0.0474997	0.182026	4.97161	2.31371	up
pme2776	C10H12N4O4	2'-Deoxyinosine	Nucleotides and derivatives	Nucleotides and derivatives	890-38-0	2	7988.5	5621.3	7349.2	76810	11252	15812	1.0412	0.321017	0.479738	4.95606	2.30919	up
MWSHY0114	C16H12O5	Acacetin	Flavonoids	Flavones	480-44-4	2	8551.1	8738.9	9821.1	25628	49249	58517	1.37972	0.068378	0.204943	4.92027	2.29874	up
Cmdn002733	C23H34O16	6'-O-β-D-glucopyranosylphlorigidoside C	Terpenoids	Monoterpenoids	927691-83-6	2	84586	11021	32357	185750	170290	238440	1.2012	0.0066899	0.086646	4.64568	2.21589	up
pmp001127	C16H12O6	Chrysoeriol	Flavonoids	Flavonoid	491-71-4	2	14415	17952	17685	55630	75261	99789	1.41609	0.0412245	0.169776	4.60881	2.20439	up
Hmyp008708	C16H12O5	Izalpinin	Flavonoids	Flavonols	480-14-8	2	7468.9	9553.6	10349	28383	40339	55356	1.39993	0.0523251	0.186331	4.53311	2.1805	up
pme2244	C11H11NO2	3-Indolepropionic acid	Alkaloids	Plumerane	830-96-6	2	5468.5	8861.7	7652.1	40172	31723	27631	1.4176	0.0147843	0.116644	4.52755	2.17873	up
Hmgp002080	C28H32O17	Patuletin-7-O-rutinoside	Flavonoids	Flavonols	-	2	162420	82677	96826	468470	479690	557970	1.3914	0.0005325	0.032033	4.40488	2.1391	up
Lmmn005117	C19H22O5	4,9,11,17-Tetrahydroxy-diphenyl ether cycloheptane	Others	Others	-	2	8591.9	9561.8	6687.9	35341	24205	49747	1.38938	0.0608112	0.195491	4.3996	2.13737	up
Lmcn009122	C16H30O2	(7Z)-Hexadecenoic acid	Lipids	Free fatty acids	2416-19-5	1	2525.3	2569.7	2330.6	15433	9312.6	7817.4	1.39372	0.0692143	0.205164	4.38523	2.13265	up
Zmhn002422	C16H20O9	1-O-Feruloyl-D-Glucose	Phenolic acids	Phenolic acids	-	1	276530	290030	288600	1269500	1031800	1365800	1.44503	0.0109171	0.105205	4.2882	2.10037	up
MWSmce083	C11H12O4	Ferulic acid methyl ester	Phenolic acids	Phenolic acids	-	2	18786	28334	25403	103450	122920	82290	1.41559	0.0171087	0.122583	4.25603	2.08951	up
Lmhp003658	C27H28O14	Monohydroxy-trimethoxyflavone-O-(6''-malonyl)glucoside	Flavonoids	Flavones	-	1	17047	19241	24455	118220	99052	41133	1.29078	0.103334	0.255477	4.25407	2.08884	up
Lmdn003756	C10H10O4	Methyl caffeate	Phenolic acids	Phenolic acids	3843-74-1	1	239670	48437	92787	922210	378430	230840	1.0814	0.203929	0.373405	4.02075	2.00747	up
MWS4305	C4H8O4	Erythrose	Others	Saccharides and Alcohols	583-50-6	3	26895	19066	16292	133490	64122	46564	1.2713	0.147825	0.305346	3.92232	1.97171	up
Lmbp002962	C10H8O5	Isofraxetin	Lignans and Coumarins	Coumarins	50656-75-2	2	5089.5	6323.5	6859.9	17231	21942	31055	1.40078	0.0486429	0.183907	3.84329	1.94234	up
pmf0138	C6H12O6	D-Mannose	Others	Saccharides and Alcohols	3458-28-4	2	1255900	1508700	1797700	9699700	4172800	3138900	1.25179	0.177784	0.341257	3.72869	1.89867	up
mws0530	C9H10O5	α-(3,4-Dihydroxyphenyl)lactic acid	Phenolic acids	Phenolic acids	22681-72-7	1	284760	199440	467870	1116300	1567800	843270	1.31084	0.0421412	0.171279	3.70495	1.88945	up
MWSslk194	C10H7NO5	7-Hydroxy-4-methyl-8-nitrocoumarin	Lignans and Coumarins	Coumarins	19037-69-5	2	62779	58169	60323	79850	327730	251080	1.14866	0.161968	0.322433	3.63357	1.86139	up
MWSmce207	C6H6N2O	Acetylpyrazine	Others	Others	22047-25-2	2	10433	17271	6999	40658	35927	49473	1.35177	0.0045423	0.0797627	3.63248	1.86096	up
Lmcp003788	C22H22O12	Isotamarixin	Flavonoids	Flavonols	-	2	364260	299270	388220	962770	1377100	1456800	1.41009	0.0240955	0.139003	3.60986	1.85194	up
pme0021	C9H11NO2	L-Phenylalanine	Amino acids and derivatives	Amino acids and derivatives	63-91-2	A	1452100	1452100	1276500	4401000	4000800	6232200	1.29428	0.0365464	0.168768	3.50037	1.80751	up
Hmgp001888	C28H32O17	Patuletin-3-O-rutinoside	Flavonoids	Flavonols	-	2	68811	101120	93062	348740	279260	282380	1.42403	0.0046026	0.0797627	3.46161	1.79144	up
pmb0608	C25H24O14	Chrysoeriol-7-O-(6''-malonyl)glucoside	Flavonoids	Flavones	-	1	1920400	2983600	2179500	8379700	7637200	8297100	1.42698	0.00022724	0.0243828	3.43248	1.77925	up
Zmxp005470	C26H26O15	tricin-7-O-(6''-O-malonyl)glucoside	Flavonoids	Flavones	-	2	227890	250470	358520	1229300	847050	766240	1.3809	0.0346744	0.161682	3.39665	1.76411	up
HJN104	C21H22O13	Dihydromyricetin-3-O-glucoside	Flavonoids	Flavanonols	-	2	553180	847630	655210	1800000	2741100	2335800	1.39974	0.0197719	0.128153	3.34476	1.7419	up
pmn001669	C12H14O5	Methyl sinapate	Phenolic acids	Phenolic acids	20733-94-2	2	8068.2	6453.1	7341	34789	26222	11061	1.20835	0.136671	0.298045	3.29663	1.72099	up
mws4170	C6H12O6	D-Glucose	Others	Saccharides and Alcohols	14431-43-7	1	2511300	2151900	2525700	11340000	6414400	5938800	1.35993	0.0852561	0.226997	3.2958	1.72063	up
Lmnp002448	C28H32O17	5,7,3',4'-Tetrahydroxy-6-methoxyflavone-8-C-[glucosyl-(1-2)]-glucoside	Flavonoids	Flavonoid carbonoside	-	2	1069600	1243000	1018200	3381600	3741500	3846500	1.44397	0.000626366	0.032033	3.29338	1.71957	up
MWS4354	C11H15N5O4	N6-methyladenosine	Nucleotides and derivatives	Nucleotides and derivatives	1867-73-8	2	41779	54723	72313	151830	180800	209770	1.39297	0.00686385	0.086646	3.21298	1.68391	up
pmb3012	C22H22O11	Chrysoeriol-7-O-glucoside	Flavonoids	Flavones	19993-32-9	2	98452	171490	111720	342230	409900	455780	1.39286	0.00362393	0.0762445	3.16487	1.66215	up
mws2523	C12H23O14P	Trehalose 6-phosphate	Others	Saccharides and Alcohols	4484-88-2	2	27045	12892	37658	99143	80963	64521	1.25692	0.0132847	0.116007	3.15261	1.65655	up
mws0668	C10H12N4O6	Xanthosine	Nucleotides and derivatives	Nucleotides and derivatives	146-80-5	2	159190	57820	86221	383590	278320	285250	1.2766	0.00947916	0.102739	3.12356	1.64319	up
pmb3066	C22H26O12	5-O-p-Coumaroylshikimic acid O-glucoside	Phenolic acids	Phenolic acids	-	1	523250	751480	562330	1460800	2301500	1899100	1.39157	0.0267582	0.145744	3.08177	1.62376	up
pmb0197	C11H15N5O5	N7-Methylguanosine	Nucleotides and derivatives	Nucleotides and derivatives	20244-86-4	2	85400	100190	105430	332230	300980	262620	1.43345	0.00613502	0.086646	3.07824	1.62211	up
Lmtn002596	C26H34O11	Dihydrodehydrodiconiferyl alcohol-4-O-glucoside	Lignans and Coumarins	Lignans	-	2	31658	55459	60368	141860	203050	103410	1.29759	0.0638042	0.199556	3.03977	1.60396	up
Lmmn000774	C15H20O9	Dihydrocaffeoylglucose	Phenolic acids	Phenolic acids	-	2	634320	745630	651850	2029300	2003000	2137700	1.44855	1.77661e-05	0.00635436	3.03672	1.60251	up
Lmmp002795	C22H22O11	Pratensein-7-O-glucoside	Flavonoids	Isoflavones	36191-03-4	1	5068400	4593700	4816300	12172000	15981000	15413000	1.43026	0.0137244	0.116644	3.00903	1.5893	up
MWSmce690	C6H8O6	Erythorbic acid	Others	Vitamin	89-65-6	1	153720	670820	2095800	3127900	3569900	2019000	1.03727	0.0627854	0.199316	2.98486	1.57766	up
Lmtp004915	C24H26O11	3,5-Dihydroxy-3',4'-diacetoxylstilbene-3-O-glucoside	Others	Stilbene	-	2	163180	191400	221600	711230	637630	337380	1.30299	0.0806558	0.221907	2.92659	1.54922	up
mws1164	C6H12O6	D-Fructose	Others	Saccharides and Alcohols	7660-25-5	1	1878300	1724300	2026800	8495100	4070700	3777400	1.28176	0.143692	0.303508	2.90319	1.53764	up
Lmbp003825	C15H16O8	Skimmin (7-Hydroxycoumarin-7-O-glucoside)	Lignans and Coumarins	Coumarins	93-39-0	2	2353100	6657300	2822900	9480500	7842200	16975000	1.20694	0.0994048	0.250379	2.89841	1.53526	up
mws0219	C4H7NO4	L-Aspartic Acid	Amino acids and derivatives	Amino acids and derivatives	56-84-8	3	254990	353810	364760	724240	1093800	993680	1.38775	0.0226608	0.138154	2.88808	1.53011	up
Cmpp003619	C10H8O4	6,7-Dihydroxy-4-methylcoumarin*	Lignans and Coumarins	Coumarins	529-84-0	2	162630	100460	125350	402270	360190	357780	1.39336	0.000583174	0.032033	2.88395	1.52804	up
Smpp009685	C39H54O8	3-O-trans-cafeoyltormentic acid	Terpenoids	Triterpene	-	2	4312.2	15868	8598.1	33428	25844	22973	1.22401	0.0180509	0.12493	2.85788	1.51495	up
Smbp008134	C29H34O7	Scutolide E	Terpenoids	Ditepenoids	1651888-24-2	3	16843	59285	19400	50778	62853	158610	1.06453	0.219921	0.385827	2.84986	1.51089	up
pmb0296	C21H40O4	1-Oleoyl-Sn-Glycerol	Lipids	Glycerol ester	129784-87-8	2	16824	13704	18897	59221	43558	37743	1.37954	0.0359377	0.162022	2.84314	1.50748	up
Zmbp002538	C11H12N2O2	1-Methoxy-indole-3-acetamide	Alkaloids	Plumerane	-	1	609860	780290	689990	2325000	1725200	1803200	1.42082	0.016623	0.122583	2.81395	1.49259	up
mws0289	C23H46NO7P	LysoPE 18:1*	Lipids	LPE	89576-29-4	1	443330	349700	306530	1293600	881470	840780	1.36561	0.0393965	0.168416	2.74278	1.45564	up
pmn001708	C30H48O5	Asiatic acid	Terpenoids	Triterpene	464-92-6	1	329170	499040	457730	1049300	1038600	1352400	1.39867	0.00883611	0.098762	2.67532	1.41971	up
mws0572	C5H7N3O	5-Methylcytosine	Nucleotides and derivatives	Nucleotides and derivatives	554-01-8	2	27188	15489	17078	38702	78061	42089	1.23355	0.11013	0.262778	2.65839	1.41055	up
Lmlp001319	C4H10O2	2,3-Butanediol	Others	Saccharides and Alcohols	513-85-9	2	11301	9284.7	10781	24111	23728	35194	1.3938	0.0414614	0.169776	2.64717	1.40445	up
MWSmce587	C9H10O4	2,6-Dimethoxybenzoic Acid	Phenolic acids	Phenolic acids	1466-76-8	2	147350	193680	206080	612190	443380	384970	1.3705	0.0410525	0.169776	2.633	1.39671	up
pme1712	C11H20N2O6	L-Saccharopine	Amino acids and derivatives	Amino acids and derivatives	997-68-2	3	6563.3	12014	37358	34161	54619	56195	1.08961	0.071378	0.209692	2.59183	1.37397	up
Hmzp004605	C22H22O11	Ladanetin-6-O-β-D-glucosid	Flavonoids	Flavones	-	1	11035000	12756000	12748000	31340000	31593000	31649000	1.44747	0.000656781	0.032033	2.58852	1.37213	up
Lmcp004693	C16H12O6	Kaempferide	Flavonoids	Flavonols	491-54-3	1	872080	572880	565360	1620100	2030700	1540300	1.36002	0.0066453	0.086646	2.58223	1.36862	up
Zmhp006502	C25H24O14	Kaempferide-3-O-(6''-malonyl)glucoside	Flavonoids	Flavonols	-	1	4944800	2457300	3375400	9283300	10542000	7953500	1.3098	0.00556245	0.0840635	2.57748	1.36596	up
Lmbn006152	C18H32O2	(9Z,11E)-Octadecadienoic acid	Lipids	Free fatty acids	2540-56-9	1	1355.5	1513.4	1194.1	4427.2	2260.3	3656	1.32278	0.0778586	0.220742	2.54578	1.34811	up
Hmfn000531	C6H8O6	L-Ascorbic acid (Vitamin C)	Others	Vitamin	50-81-7	1	200260	479130	1027000	1411500	1694000	1208300	1.11267	0.0488734	0.183907	2.52803	1.33801	up
Lmyn012331	C18H34O2	Petroselinic acid	Lipids	Free fatty acids	593-39-5	1	2856800	2040700	2243400	7710100	5676700	4663800	1.34388	0.0472364	0.181665	2.52778	1.33787	up
Cmyp002064	C22H22O11	Yuanhuanin	Flavonoids	Flavones	83133-14-6	2	11851000	13390000	12902000	31467000	31675000	33092000	1.44977	1.04205e-05	0.005722	2.52298	1.33513	up
pmb2591	C13H14N2O3	N-Acetyl-L-Tryptophan	Amino acids and derivatives	Amino acids and derivatives	1218-34-4	1	18574	19286	15656	33349	52181	49321	1.37396	0.0395778	0.16852	2.51983	1.33332	up
Lmhp010515	C25H52NO7P	LysoPC 17:0(2n isomer)*	Lipids	LPC	-	1	35538	18004	26944	81435	50021	68431	1.27642	0.0293887	0.153078	2.4835	1.31237	up
pmp000780	C40H56O8	3-O-Trans-feruloyl euscaphic acid	Terpenoids	Triterpene	-	1	30583	68917	54512	185780	90362	102420	1.19011	0.116954	0.272809	2.458	1.29749	up
Lmhp009464	C22H44NO7P	LysoPE 17:1(2n isomer)*	Lipids	LPE	-	1	26192	18836	19842	93687	32427	30769	1.01808	0.27591	0.439246	2.41842	1.27407	up
MWSslk013	C22H22O11	Tectoridin	Flavonoids	Isoflavones	611-40-5	1	13084000	14182000	15072000	33440000	34430000	34430000	1.44715	5.01683e-05	0.0107661	2.41627	1.27278	up
Lmbn002072	C7H12O4	2-Propylsuccinic acid	Organic acids	Organic acids	618-57-5	2	4797.2	9931.9	8191.5	13475	13006	28555	1.16242	0.16294	0.322574	2.40116	1.26373	up
mws2623	C18H34O2	11-Octadecanoic acid(Vaccenic acid)	Lipids	Free fatty acids	506-17-2	2	3069400	2194500	2548900	7899300	5970200	4677700	1.32608	0.0535843	0.186331	2.37395	1.24729	up
pmd0160	C21H44NO7P	LysoPE 16:0(2n isomer)*	Lipids	LPE	-	1	126860	138640	111550	345910	279600	269010	1.41472	0.0123847	0.113414	2.37242	1.24636	up
mws4175	C6H8O6	D-Glucurono-6,3-lactone	Others	Saccharides and Alcohols	32449-92-6	3	76170	210520	337770	577080	528570	374280	1.09004	0.0449075	0.177807	2.36994	1.24485	up
mws1337	C9H17NO5	D-Pantothenic Acid	Others	Vitamin	79-83-4	1	567100	433520	584800	1808300	1011400	929680	1.26089	0.119734	0.276072	2.36491	1.24179	up
mws0467	C9H10O3	3-(4-Hydroxyphenyl)-propionic acid	Phenolic acids	Phenolic acids	501-97-3	2	17733	11975	13178	54536	27962	18922	1.0922	0.20695	0.376586	2.36487	1.24176	up
mws1491	C18H32O2	Linoleic acid	Lipids	Free fatty acids	60-33-3	1	2628500	2685300	2865700	7451800	6177400	5468000	1.4155	0.0231038	0.139003	2.33476	1.22328	up
Zmhn001446	C28H36O13	syringaresinol-4'-O-glucopyranosid	Lignans and Coumarins	Lignans	-	2	642700	584860	789450	1799400	1498200	1408100	1.39844	0.00675273	0.086646	2.33301	1.22219	up
Lmtn004049	C15H20O4	Abscisic acid	Organic acids	Organic acids	21293-29-8	2	4215.4	5556.5	5696.6	11144	12861	11940	1.41486	0.000576341	0.032033	2.32375	1.21646	up
Lmhp009769	C22H44NO7P	LysoPE 17:1*	Lipids	LPE	-	1	12457	8940.4	9680.8	29940	19404	22429	1.34693	0.0380216	0.164583	2.30943	1.20754	up
Lmhp009034	C21H42NO7P	LysoPE 16:1*	Lipids	LPE	-	1	38575	28936	40848	100690	64659	84497	1.34452	0.034064	0.161682	2.30572	1.20522	up
pmb1096	C8H7N	Indole	Alkaloids	Plumerane	120-72-9	1	93460	117830	98655	257140	216530	239770	1.42888	0.0014192	0.0461455	2.30183	1.20278	up
Zmjn001813	C7H12O4	Pimelic acid	Organic acids	Organic acids	111-16-0	2	7073.6	9690.7	3255	17529	12897	15592	1.17819	0.0234131	0.139003	2.29868	1.20081	up
pmb0864	C19H40NO7P	LysoPE 14:0*	Lipids	LPE	-	2	1965.3	2613.6	2646.7	5161.6	5308.6	5937.2	1.41497	0.000727374	0.0332685	2.27073	1.18316	up
pmf0139	C6H12O6	D-Galactose	Others	Saccharides and Alcohols	59-23-4	2	1660100	1554500	1650800	5516900	3039500	2482000	1.22162	0.157955	0.316205	2.26875	1.1819	up
pmp000579	C22H22O11	Diosmetin-7-O-galactoside	Flavonoids	Flavanones	-	1	1103400	1331000	1099400	2514900	2390500	3103600	1.41702	0.0134062	0.116007	2.2664	1.1804	up
NK10251888	C8H18N4O2	NG,NG-Dimethyl-L-arginine	Amino acids and derivatives	Amino acids and derivatives	30315-93-6	2	264340	233040	248540	630160	570640	485360	1.41544	0.0142951	0.116644	2.26051	1.17665	up
pme0264	C10H14N2O5	Thymidine	Nucleotides and derivatives	Nucleotides and derivatives	50-89-5	2	8312.5	7544.9	18120	30827	17898	28062	1.16967	0.0528409	0.186331	2.25994	1.17629	up
Smgp004575	C21H20O12	Quercetin-5-O-β-D-glucoside	Flavonoids	Flavonols	-	2	10268000	10794000	11132000	22589000	24926000	25111000	1.44567	0.00180489	0.0523419	2.25589	1.17369	up
MWSmce632	C10H10O4	Vanillin acetate	Phenolic acids	Phenolic acids	881-68-5	2	24988	28502	23815	53806	52111	68240	1.41607	0.0183637	0.12493	2.25286	1.17175	up
pme1210	C5H11NO2S	L-Methionine	Amino acids and derivatives	Amino acids and derivatives	63-68-3	2	115720	151440	137830	344460	262710	297940	1.40787	0.00986134	0.102956	2.23489	1.16021	up
Smpp011773	C39H54O6	3β-O-cis-p-Coumaroyl-2α-hydroxy-12-ursen-28-oic acid	Terpenoids	Triterpene	-	2	5566.8	9795.2	6299.8	26712	12033	9599.6	1.04999	0.23414	0.398782	2.23179	1.1582	up
mws0341	C6H12O3	2-Hydroxyisocaproic acid	Organic acids	Organic acids	20312-37-2	1	1386400	707830	706350	3369800	1378900	1492000	1.04179	0.210834	0.379573	2.22836	1.15598	up
MWSmce158	C10H20O	(R)-Citronellol	Others	Saccharides and Alcohols	1117-61-9	3	30609	35046	29880	75487	66830	70489	1.43925	0.000487472	0.032033	2.22752	1.15544	up
MWS1882	C4H7NO4	Iminodiacetic acid	Organic acids	Organic acids	142-73-4	2	39693	55640	53476	87498	163890	79674	1.20741	0.147978	0.305346	2.22474	1.15364	up
mws0282	C11H12N2O2	L-Tryptophan	Amino acids and derivatives	Amino acids and derivatives	73-22-3	1	4431500	5908500	4585400	13499000	9522000	9984800	1.37334	0.0288454	0.152469	2.21138	1.14495	up
MWSslk183	C15H10O4	7,8-Dihydroxy-4-phenylcoumarin*	Lignans and Coumarins	Coumarins	842-01-3	2	12535	11231	16019	42429	25928	19421	1.19952	0.139298	0.298934	2.20631	1.14163	up
mws1686	C9H10O3	Paeonol	Phenolic acids	Phenolic acids	552-41-0	2	17080000	13550000	8452300	18481000	30501000	37042000	1.16279	0.0848406	0.226997	2.2011	1.13822	up
pme2743	C10H11NO3	N-Phenylacetylglycine	Amino acids and derivatives	Amino acids and derivatives	500-98-1	3	12787	5143.6	10448	25743	16949	19370	1.16085	0.0325981	0.161682	2.18693	1.12891	up
Lmhp008337	C19H40NO7P	LysoPE 14:0(2n isomer)*	Lipids	LPE	-	2	1714	1364.9	562.77	3934.9	1633.5	2373	1.00501	0.15705	0.314981	2.1807	1.12479	up
Lmrn002746	C6H12O3	2-Hydroxy-4-methylpentanoic acid	Organic acids	Organic acids	498-36-2	1	1096600	725200	968260	2455900	1956400	1569900	1.30131	0.0379767	0.164583	2.14411	1.10038	up
pme0033	C5H4N4O	Hypoxanthine	Nucleotides and derivatives	Nucleotides and derivatives	68-94-0	2	9934.8	10809	12164	35071	18061	17371	1.21155	0.161237	0.321574	2.14244	1.09926	up
Hmmp004965	C22H22O11	Diosmetin-7-O-Beta-D-Glucopyranoside	Flavonoids	Flavanones	20126-59-4	1	1872500	2500200	1965500	4677100	4118000	4774500	1.41383	0.00105162	0.0378339	2.14092	1.09823	up
Lmsn009589	C30H48O6	2α,3β,19α,23-Tetrahydroxyurs-12-en-28-oic acid	Terpenoids	Triterpene	-	2	14817	15890	22303	46803	35184	31288	1.32082	0.0318786	0.16059	2.13686	1.09549	up
HJAP064	C25H24O15	Isorhamnetin-3-O-(6''-malonylglucoside)	Flavonoids	Flavonols	-	1	7365800	9086500	7868700	18248000	15114000	18401000	1.42157	0.00532712	0.0830531	2.12833	1.08972	up
Lmsp004851	C15H14O6	3-Hydroxyphloretin	Flavonoids	Chalcones	57765-66-9	2	20469	18732	10756	36179	22718	47254	1.1489	0.102967	0.255159	2.12485	1.08736	up
MWSslk237	C22H22O11	Homoplantaginin	Flavonoids	Other Flavonoids	17680-84-1	2	1132100	1302800	1285800	2765900	2299100	2784400	1.42883	0.00759154	0.090508	2.10966	1.07701	up
MWS1734	C8H8O3	Anisic acid	Phenolic acids	Phenolic acids	100-09-4	2	9274	5071.8	9631.8	17284	12106	20845	1.18839	0.0536772	0.186331	2.09508	1.06701	up
Rfmb26201	C30H38O14	syringaresinol-4'-O-(6''-acetyl)glucoside	Lignans and Coumarins	Lignans	-	2	73172	55007	65618	169510	103420	132280	1.3179	0.0575504	0.191794	2.0909	1.06412	up
MWSmce689	C19H32O2	Methyl linolenate	Lipids	Free fatty acids	301-00-8	2	31806	42383	42165	81458	71079	89120	1.39692	0.00426985	0.0792512	2.07691	1.05444	up
Lmgn002253	C31H36O18	Syringoylcaffeoylquinic acid-D-glucose	Phenolic acids	Phenolic acids	-	2	4328600	3107600	2854300	9542700	5972500	5804500	1.25102	0.0803278	0.221907	2.07178	1.05087	up
pmb0883	C23H48NO7P	LysoPE 18:0*	Lipids	LPE	69747-55-3	1	240110	115150	187790	423840	315010	381740	1.22505	0.0167017	0.122583	2.06351	1.0451	up
pmp001236	C11H10O4	Clove chromone	Others	Others	-	2	9558	8591.5	4791.6	11500	17471	18266	1.18659	0.0416132	0.169776	2.05906	1.04198	up
mws0383	C17H32O2	10-Heptadecenoic Acid	Lipids	Free fatty acids	29743-97-3	1	251210	251690	206360	608360	444710	406970	1.35035	0.0490189	0.183907	2.05854	1.04162	up
Zmhp005139	C25H24O15	Tamarixetin-3-O-(6''-malonyl)glucoside	Flavonoids	Flavonols	-	1	6765400	9313700	8645100	18030000	15235000	17449000	1.40082	0.00170543	0.0513589	2.05119	1.03646	up
pme1194	C9H13N3O4	2'-Deoxycytidine	Nucleotides and derivatives	Nucleotides and derivatives	951-77-9	2	26256	20646	34024	63004	55382	46893	1.31028	0.0104894	0.104214	2.04235	1.03023	up
Lmsn009238	C30H48O6	1β-Hydroxyeuscaphic acid	Terpenoids	Triterpene	120211-98-5	1	229990	207570	283840	640590	469300	358790	1.26361	0.0841622	0.226331	2.03587	1.02565	up
Lmrj002087	C10H18N2O5	L-Isoleucyl-L-Aspartate	Amino acids and derivatives	Amino acids and derivatives	-	2	36851	32375	24141	66763	56980	64706	1.35714	0.00313382	0.0672519	2.01837	1.01319	up
Lmgp000796	C8H7NO2	4-Hydroxymandelonitrile	Alkaloids	Phenolamine	13093-65-7	3	107010	149320	132630	301010	227560	255470	1.37678	0.0109813	0.105205	2.01573	1.01131	up
pmp000970	C20H30O3	Hispanolone	Terpenoids	Ditepenoids	18676-07-8	3	5976.9	5319.4	7741	13724	11496	13066	1.37158	0.00288775	0.0632359	2.0111	1.00799	up
mws1013	C9H6O4	Esculetin	Lignans and Coumarins	Coumarins	305-01-1	2	1789000	1588100	927840	1028600	372950	748570	1.03205	0.0958441	0.245012	0.499454	-1.00158	down
mws0025	C6H6O3	Pyrogallol	Phenolic acids	Phenolic acids	87-66-1	3	100630	97101	145560	31356	52791	86934	1.10322	0.0631257	0.199556	0.498356	-1.00475	down
pme3443	C11H12O4	Sinapinaldehyde	Phenolic acids	Phenolic acids	4206-58-0	2	122500	115510	95829	63371	50374	52324	1.39423	0.00857473	0.0974184	0.497452	-1.00737	down
MWS20172	C6H6O3	5-hydroxymethylfurfural	Others	Others	67-47-0	2	113990	109110	166470	46929	61981	84768	1.23284	0.0494639	0.184254	0.497158	-1.00822	down
Lmgn003073	C17H20O9	5-O-Feruloylquinic acid*	Phenolic acids	Phenolic acids	-	2	627520	548060	379390	296800	233890	241400	1.30728	0.0616376	0.197424	0.49653	-1.01005	down
MWSmce536	C6H6O3	Methyl 2-furoate	Organic acids	Organic acids	611-13-2	3	100790	126540	144260	28318	53250	102480	1.04796	0.0836129	0.226331	0.495299	-1.01363	down
Lmsp009394	C20H22O7	3',4',5,6,7-Pentamethoxyflavanone	Flavonoids	Flavanones	-	3	6959.6	9025.8	14539	3682.2	4651.7	6690.7	1.1202	0.137214	0.298045	0.492216	-1.02264	down
pme1439	C9H8O3	p-Coumaric acid	Phenolic acids	Phenolic acids	501-98-4	2	230730	311940	266780	124220	127580	145050	1.38688	0.0216422	0.13346	0.490271	-1.02835	down
pmp000964	C15H10O6	Aureusidin	Flavonoids	Aurones	38216-54-5	2	1125500	1598400	1708200	410770	820450	933410	1.15004	0.0348075	0.161682	0.488398	-1.03387	down
mws0180	C7H6O4	2,5-Dihydroxybenzoic Acid; Gentisic Acid*	Phenolic acids	Phenolic acids	490-79-9	2	154820	182450	181440	60738	93354	99097	1.3217	0.00512412	0.0820623	0.488113	-1.03471	down
Lmmn001643	C9H8O3	2-Hydroxycinnamic acid	Phenolic acids	Phenolic acids	583-17-5	2	629890	787110	825440	298710	426110	369230	1.35877	0.0092338	0.101101	0.487884	-1.03539	down
Lmbn001754	C7H12O5	3-Isopropylmalic Acid*	Organic acids	Organic acids	921-28-8	1	53219000	35475000	29100000	17365000	19305000	20123000	1.29658	0.104412	0.25722	0.482138	-1.05248	down
mws1574	C16H22O10	Geniposidic acid	Terpenoids	Monoterpenoids	27741-01-1	2	115850	188040	88486	76755	57666	54411	1.17639	0.143433	0.303508	0.481253	-1.05513	down
pmn001355	C36H30O16	Isosalvianolic acid B	Phenolic acids	Phenolic acids	930573-88-9	1	110250	70539	79513	40256	36458	47279	1.34499	0.0552573	0.187315	0.476343	-1.06993	down
mws0972	C6H12O3	6-Hydroxyhexanoic acid	Organic acids	Organic acids	1191-25-9	2	90108	59604	63267	30425	32523	37895	1.35914	0.0537867	0.186331	0.473488	-1.0786	down
Lmqn004838	C15H8O8	3-O-Methylellagic acid	Tannins	Tannin	-	2	5556000	8821900	8814500	1943900	3549600	5275400	1.12071	0.0470922	0.181665	0.464329	-1.10678	down
Hmbp002730	C15H10O6	Isoscutellarein	Flavonoids	Flavones	41440-05-5	2	1282900	1522400	1784800	415840	761390	933180	1.21897	0.0171246	0.122583	0.459774	-1.121	down
Lmsn003628	C23H32O15	6′-O-Sinapoylsucrose	Phenolic acids	Phenolic acids	-	2	31849	18180	13033	14328	7731.2	6794.2	1.09001	0.16855	0.328229	0.45754	-1.12803	down
Smln008909	C15H14O4	Aloebarbendol	Others	Others	194145-93-2	1	6934000	3853300	4038800	2749600	1729000	2293000	1.25048	0.104725	0.25722	0.456735	-1.13057	down
pmb3101	C7H12O5	2-Isopropylmalic Acid*	Organic acids	Organic acids	49601-06-1	1	49657000	36599000	30704000	16872000	18040000	18503000	1.36729	0.0622954	0.198728	0.456695	-1.1307	down
mws1608	C21H20O11	Isoorientin	Flavonoids	Flavonoid carbonoside	4261-42-1	2	890400	1172900	1047700	462720	443870	513740	1.40408	0.0156918	0.121132	0.456551	-1.13115	down
pmn001370	C32H42O16	Pinoresinol-4,4'-O-di-O-glucoside	Lignans and Coumarins	Lignans	63902-38-5	2	23334	17737	31892	10788	9824.9	12676	1.30693	0.0792635	0.221408	0.456244	-1.13212	down
mws0567	C5H11N3O2	4-Guanidinobutyric acid	Organic acids	Organic acids	463-00-3	2	1188100	1330800	1031900	644790	384240	584930	1.323	0.00537202	0.0830531	0.454534	-1.13754	down
Hmln002996	C29H36O16	β-Hydroxyacteoside	Phenolic acids	Phenolic acids	95587-86-3	2	123240	84401	120100	72616	36281	38377	1.2484	0.0248178	0.140155	0.449361	-1.15405	down
pme1228	C11H12N2O3	5-Hydroxy-L-tryptophan	Amino acids and derivatives	Amino acids and derivatives	56-69-9	1	181740	113850	156720	92769	74126	36138	1.18605	0.0340089	0.161682	0.44888	-1.1556	down
MWSmce248	C9H8O3	(E)-m-Coumaric acid	Phenolic acids	Phenolic acids	14755-02-3	2	807430	991360	1020900	344060	455630	465000	1.3837	0.00541819	0.0830531	0.448521	-1.15675	down
Hmhn003067	C15H18O8	Phenylpropionic acid-O-β-D-glucopyranoside	Phenolic acids	Phenolic acids	-	1	14480000	13353000	14620000	4986100	7889400	6144100	1.3838	0.00428385	0.0792512	0.448015	-1.15838	down
pmp001068	C32H40O17	6''-O-p-Coumaroylgenipin gentiobioside	Terpenoids	Monoterpenoids	-	1	1464800	1387100	1521300	789190	666160	456780	1.36175	0.00681897	0.086646	0.437238	-1.19351	down
mws0532	C36H30O16	Lithospermic acid B	Phenolic acids	Phenolic acids	121521-90-2	2	101530	42213	98168	40759	36587	28352	1.1541	0.137746	0.298045	0.436929	-1.19453	down
Lmbn001181	C22H28O15	Fraxetin-7,8-di-O-glucoside	Lignans and Coumarins	Coumarins	-	2	4624200	6616700	7205700	2669200	2118200	3262000	1.31059	0.032437	0.161682	0.436362	-1.1964	down
pmb2723	C21H26O13	4-Hydroxycoumarin di-glucoside	Lignans and Coumarins	Coumarins	-	2	508330	541750	581200	239090	261570	211060	1.43144	0.000529064	0.032033	0.436295	-1.19662	down
Zmgn001448	C7H12O5	2-Propylmalic Acid*	Organic acids	Organic acids	-	1	49985000	34945000	28973000	15399000	16618000	17004000	1.35732	0.0734917	0.212097	0.430375	-1.21633	down
MWSmce501	C8H8O4	Methyl 3,4-dihydroxybenzoate	Phenolic acids	Phenolic acids	2150-43-8	2	67919	51654	59572	14259	31216	31397	1.24575	0.0106974	0.105205	0.429105	-1.2206	down
Cmdn003997	C25H38O17	6'-O-α-D-galactopyranosylbarlerin*	Terpenoids	Monoterpenoids	927691-89-2	2	442220	297450	438390	172220	219280	99942	1.26967	0.0210534	0.132918	0.417162	-1.26132	down
Hmhp005846	C18H16O7	Tenaxin I	Flavonoids	Flavones	86926-52-5	2	71435	44042	65210	22017	24644	28509	1.36242	0.0453283	0.178813	0.416023	-1.26526	down
pmp000585	C24H22O13	Apigenin-7-O-(6''-malonyl)glucoside	Flavonoids	Flavones	86546-87-4	1	1174800	1070400	1077500	375500	522730	453870	1.4215	0.000356463	0.0294219	0.406928	-1.29715	down
Zmgn000447	C3H7O7P	3-Phospho-D-glyceric acid	Others	Saccharides and Alcohols	820-11-1	2	230930	133110	116390	49666	83537	60628	1.26912	0.106841	0.258781	0.403453	-1.30953	down
MWS1840	C6H15N	Triethylamine	Alkaloids	Alkaloids	121-44-8	2	134140	105970	153680	68813	48728	40481	1.35031	0.0133766	0.116007	0.401285	-1.3173	down
MWSHY0137	C15H12O5	Naringenin	Flavonoids	Dihydroflavone	480-41-1	2	1249000	1103900	1055900	347070	507980	477240	1.40507	0.000915946	0.0378004	0.390838	-1.35536	down
Zmhp004065	C18H16O7	7,8-Dihydroxy-5,6,4'-trimethoxyflavone	Flavonoids	Flavones	-	2	73809	43650	78755	22890	20837	28565	1.33948	0.058282	0.19183	0.368434	-1.44052	down
pmb2601	C15H16O7	7-Hydroxycoumarin-O-rhamnoside	Lignans and Coumarins	Coumarins	-	2	1763600	2046500	2566300	656910	976210	680110	1.38062	0.0166249	0.122583	0.36278	-1.46283	down
Hmbp002333	C17H22O10	10-Dehydrogeniposide	Others	Others	-	2	87921	122790	111590	44103	36860	35065	1.40618	0.0163406	0.122583	0.359999	-1.47394	down
HJN041	C21H24O11	Epicatechin glucoside	Flavonoids	Flavanols	-	2	99336	59654	69172	33543	22182	25885	1.36468	0.0463728	0.180283	0.357684	-1.48324	down
mws2125	C3H5O6P	Phosphoenolpyruvate	Organic acids	Organic acids	138-08-9	2	201720	72248	81655	31824	48136	47040	1.17984	0.20742	0.376586	0.35712	-1.48552	down
Zmhn002301	C15H18O8	p-Coumaric acid-4-O-glucoside*	Phenolic acids	Phenolic acids	117405-48-8	1	17719000	15199000	16727000	4753900	7023100	5579500	1.42061	0.000425592	0.032033	0.349612	-1.51617	down
MWS1848	C8H8O2	Phenyl acetate	Phenolic acids	Phenolic acids	122-79-2	3	38961	101290	56108	6501.9	22079	39696	1.01783	0.134088	0.295434	0.347715	-1.52402	down
MWSmce063	C17H22O3	Podocarpic acid	Terpenoids	Ditepenoids	5947-49-9	2	40630	14438	23539	10597	8040.4	8502.9	1.24445	0.15366	0.310504	0.345266	-1.53422	down
Lmjp005016	C17H14O7	Cirsiliol (3',4',5-Trihydroxy-6,7-Dimethoxyflavone)	Flavonoids	Flavanones	34334-69-5	2	116020	162210	142050	20594	59674	59049	1.23494	0.007322	0.0902109	0.331486	-1.59298	down
pmb0578	C32H30O15	Luteolin-7-O-(6''-sinapoyl)glucoside	Flavonoids	Flavones	-	2	739460	418980	518620	247740	245430	61484	1.16154	0.0371258	0.163628	0.33073	-1.59627	down
Lmmp003903	C23H22O12	Kaempferol-3-O-(2''-acetyl)glucoside*	Flavonoids	Flavonols	-	1	7455600	10215000	9285800	1047100	2459500	5099300	1.17736	0.0170623	0.122583	0.319253	-1.64723	down
pmb0962	C10H22N2O4	L-Lysine-Butanoic Acid	Amino acids and derivatives	Amino acids and derivatives	80407-71-2	3	13020	11436	21645	2355.9	2977.5	8881.1	1.18695	0.0576587	0.191794	0.308334	-1.69743	down
Hmpp002612	C27H30O16	Luteolin-7-O-gentiobioside	Flavonoids	Flavones	-	1	5934500	4705100	5070100	1486000	1735900	1355200	1.43968	0.0057617	0.0858654	0.291355	-1.77915	down
Lmlp005572	C21H20O10	Galangin-7-O-glucoside	Flavonoids	Flavones	-	1	10127000	10198000	10061000	2382700	3282400	2658200	1.43887	0.0010578	0.0378339	0.273919	-1.86818	down
pme2914	C6H10O5	3-Hydroxy-3-methylpentane-1,5-dioic acid	Amino acids and derivatives	Amino acids and derivatives	503-49-1	1	10234000	10117000	7411900	1907400	2690800	2941500	1.40514	0.0114918	0.109121	0.271575	-1.88058	down
HJN051	C28H32O16	Tamarixetin-3-O-rutinoside	Flavonoids	Flavonols	-	1	145290	117910	82043	19638	37537	29414	1.37035	0.0342485	0.161682	0.250806	-1.99536	down
pmb0508	C14H20N4O2	p-Coumaroylagmatine	Alkaloids	Phenolamine	7295-86-5	1	4511500	5909100	4100100	926810	931040	1728900	1.37058	0.010292	0.103209	0.247009	-2.01736	down
Lmyp004318	C30H26O13	Kaempferol-3-O-(6''-p-Coumaroyl)galactoside	Flavonoids	Flavonols	-	2	3816700	1896900	2857100	424240	1168400	500460	1.31036	0.0439312	0.175235	0.244216	-2.03377	down
pmp000581	C23H22O11	Apigenin-7-O-(6''-acetyl)glucoside	Flavonoids	Flavones	72741-92-5	1	2381700	2614900	2769700	255040	693210	927460	1.29111	0.00258056	0.0624325	0.241519	-2.04979	down
Zmhp002776	C21H18O10	Chrysin-7-O-Glucuronide	Flavonoids	Flavones	35775-49-6	2	177100	148280	178290	27231	39910	50118	1.40735	0.000793468	0.0340556	0.232809	-2.10278	down
Smfp005803	C28H34O14	Didymin	Flavonoids	Flavanones	14259-47-3	2	3165900	1255700	2251300	326390	867870	346880	1.28838	0.0784984	0.220931	0.230955	-2.11432	down
Zmhn003257	C16H12O6	5,7,2'-Trhiyroxy-8-methoxyflavone	Flavonoids	Flavones	-	1	1116000	1553000	2705600	302390	381310	555770	1.32118	0.0973078	0.246835	0.230616	-2.11643	down
mws1290	C30H26O13	Tiliroside	Flavonoids	Flavonols	20316-62-5	2	2458400	1121000	1498500	269400	595340	301270	1.33672	0.0735519	0.212097	0.229624	-2.12265	down
mws0791	C28H34O14	Poncirin (Isosakuranetin-7-O-neohesperidoside)	Flavonoids	Flavanones	14941-08-3	2	2368100	1339400	1679000	299390	615070	306070	1.3697	0.0333213	0.161682	0.226591	-2.14184	down
Lmzn001664	C27H28O17	Kaempferol-3-O-glucuronide-7-O-glucoside	Flavonoids	Flavonols	-	2	157190	75762	139200	25930	26252	29694	1.39351	0.0590746	0.193844	0.220007	-2.18438	down
pmp000344	C15H10O5	3',4',7-Trihydroxyflavone	Flavonoids	Flavones	2150-11-0	2	22237	29410	31001	5110.4	5511.5	6851.6	1.42427	0.0125781	0.113414	0.211421	-2.24181	down
Lmyn006227	C15H10O5	Galangin	Flavonoids	Flavones	548-83-4	1	1009800	1579400	1554900	187340	307770	376660	1.37448	0.0207029	0.132227	0.210364	-2.24904	down
mws0281	C6H8O7	Citric Acid*	Organic acids	Organic acids	77-92-9	1	4601200	3194000	2057300	476610	1002700	518780	1.35181	0.0640913	0.199556	0.2028	-2.30187	down
Smbp004322	C16H12O6	scutevulin	Flavonoids	Flavones	80713-32-2	2	482740	580780	1058200	100120	116290	211140	1.3347	0.0813536	0.223254	0.201511	-2.31107	down
MWSHY0069	C16H12O6	Hispidulin	Flavonoids	Flavones	1447-88-7	2	461100	587560	1080200	95957	129810	190340	1.3408	0.0912257	0.239328	0.19546	-2.35505	down
pmp000571	C15H10O5	Apigenin	Flavonoids	Flavones	520-36-5	2	355110	487700	486370	58072	89056	111680	1.39799	0.00862511	0.0974184	0.194713	-2.36058	down
Hmgn001653	C7H6O3	Protocatechualdehyde	Phenolic acids	Phenolic acids	139-85-5	3	87439	83238	70646	24516	8139.4	13520	1.35779	0.000744123	0.0332685	0.191343	-2.38577	down
Zmln002252	C10H8O6	Sideretin (5,7,8-Trihydroxy-6-methoxycoumarin)	Lignans and Coumarins	Coumarins	-	3	48792	41002	43569	10057	6568	7501	1.43497	0.00103762	0.0378339	0.180905	-2.4667	down
mws0009	C10H10O3	Coniferaldehyde	Phenolic acids	Phenolic acids	20649-42-7	2	18701	57392	36582	4711.5	4923.2	9900.8	1.29529	0.105723	0.25722	0.173379	-2.528	down
pme0274	C6H13NO2	6-Aminocaproic acid	Organic acids	Organic acids	60-32-2	2	5976000	5293600	5832800	570920	1290500	961210	1.40817	8.51075e-05	0.0130458	0.165043	-2.59909	down
Zmjp003291	C27H30O15	vitexin-2-O-galactoside*	Flavonoids	Flavonoid carbonoside	-	1	2506800	3252300	3199700	580690	449150	373290	1.4309	0.00628884	0.086646	0.15662	-2.67466	down
Lmsn008066	C30H48O7	1β,2α,3α,19α,23-Pentahydroxyurs-12-en-28-oic acid	Terpenoids	Triterpene	-	2	335050	200730	186270	31191	33517	46727	1.41462	0.048789	0.183907	0.154331	-2.6959	down
pmn001697	C21H18O11	Apigenin-7-O-glucuronide	Flavonoids	Flavones	29741-09-1	2	2697700	2051800	2706600	187390	328310	388830	1.41823	0.00645898	0.086646	0.121314	-3.04318	down
pma6460	C16H18O8	4-O-p-Coumaroylquinic acid*	Phenolic acids	Phenolic acids	32451-86-8	1	158990	568460	124890	36581	29356	30010	1.29405	0.218864	0.384985	0.112569	-3.15112	down
Lmzn001925	C12H16O5	3,4'-Dihydroxy-3'-methoxybenzenepentanoic acid	Phenolic acids	Phenolic acids	-	1	116040	99248	43445	8770.5	6640.9	12758	1.37646	0.0717818	0.209869	0.108874	-3.19926	down
mws0129	C16H12O5	Genkwanin (Apigenin 7-methyl ether)	Flavonoids	Flavones	437-64-9	1	4548000	9443200	7560700	586520	547170	684180	1.41991	0.043798	0.175235	0.0843485	-3.56749	down
pme2566	C8H14N2O5	5-L-Glutamyl-L-amino acid	Amino acids and derivatives	Amino acids and derivatives	5875-41-2	2	51262	80725	39259	13676	9	9	1.14262	0.0380398	0.164583	0.0799668	-3.64445	down
pmb3068	C16H18O8	1-O-p-Coumaroylquinic acid*	Phenolic acids	Phenolic acids	-	1	126850	302600	114610	16651	16726	9357	1.38966	0.110342	0.262778	0.0785465	-3.67031	down
MWSmce696	C10H16O	(-)-Fenchone	Terpenoids	Monoterpenoids	7787-20-4	2	739070	690870	614080	30879	48666	34451	1.44642	0.00267651	0.0624325	0.0557705	-4.16435	down
Lmsn006130	C36H56O12	2α,3β,19α-Trihydroxyurs-12-en-23,28-dioic acid-28-O-glucoside	Terpenoids	Triterpene Saponin	-	2	604650	112400	327860	19789	21178	7811.5	1.36303	0.144956	0.304379	0.046682	-4.42099	down
pmb2997	C34H40O22	Chrysoeriol-7-O-Sophoroside-5-O-glucuronide	Flavonoids	Flavones	-	2	111140	234200	886320	6903.3	25673	10622	1.31766	0.241252	0.405921	0.0350732	-4.83349	down
Lmzn001894	C21H18O12	Kaempferol-3-O-glucuronide	Flavonoids	Flavonols	22688-78-4	1	46234000	36065000	46938000	610170	941800	813710	1.44908	0.00679641	0.086646	0.018305	-5.77162	down
pmf0256	C6H14O	3-Methyl-1-pentanol	Others	Saccharides and Alcohols	589-35-5	2	7794300	2320000	5893500	102050	91132	87365	1.43276	0.0822945	0.224117	0.0175256	-5.83439	down
pmp000012	C21H18O12	Scutellarin	Flavonoids	Flavones	27740-01-8	2	22926000	16319000	21961000	153420	330430	334840	1.44133	0.0102674	0.103209	0.013376	-6.22421	down
MWSHY0121	C21H18O12	Luteolin 7-O-glucuronide	Flavonoids	Flavones	29741-10-4	1	20121000	16446000	21715000	146160	272430	301360	1.44365	0.00650663	0.086646	0.0123529	-6.33901	down
Lmsp009013	C17H16O6	4',6-Dihydroxy-5,7-dimethoxyflavanone	Flavonoids	Flavanones	6951-57-1	1	35452000	58746000	50691000	63678	66377	99969	1.44615	0.0194793	0.128153	0.00158759	-9.29895	down
MWS2417	C8H8O4	3-Hydroxymandelate	Organic acids	Organic acids	17119-15-2	2	17282	24973	20863	9	9	9	1.45015	0.0109794	0.105205	0.00042777	-11.1909	down
Lmsn004321	C22H22O13	1-O-Caffeoyl-3-O-galloyl-β-D-glucose	Phenolic acids	Phenolic acids	-	2	41034	16466	49266	9	9	9	1.44879	0.068852	0.205164	0.000252889	-11.9492	down
Lmrj002244	C10H14N2O2	Cyclo(Pro-Pro)	Amino acids and derivatives	Amino acids and derivatives	-	3	79526	31189	24880	9	9	9	1.44885	0.120154	0.276072	0.000199122	-12.2941	down
Lmsn004594	C31H28O16	1,3-Di-O-caffeoyl-4-O-galloyl-β-D-glucose	Phenolic acids	Phenolic acids	-	2	45639	62333	51947	9	9	9	1.45062	0.00823553	0.0950185	0.000168835	-12.5321	down
mws1519	C27H32O15	Eriocitrin	Flavonoids	Flavanones	13463-28-0	2	360480	379800	365030	9	9	9	1.45155	0.000250435	0.0244288	2.44275e-05	-15.3211	down
pme1598	C22H24O11	Hesperetin-5-O-glucoside	Flavonoids	Flavanones	69651-80-5	2	417320	329210	367630	9	9	9	1.45198	0.00468318	0.0797627	2.42335e-05	-15.3326	down
pme3200	C2H7N3	1-methylguanidine	Nucleotides and derivatives	Nucleotides and derivatives	471-29-4	2	17774	21279	31257	19024	29052	20888	0.0274088	0.934136	0.961927	0.980856	-0.0278864	insig
pme2601	C3H6O3	3-Hydroxypropanoic acid	Organic acids	Organic acids	503-66-2	3	13540	17826	13384	9211.3	12820	5395.4	1.03838	0.0989072	0.249711	0.612887	-0.706307	insig
Lmqp000873	C4H4O3	Succinic anhydride	Organic acids	Organic acids	108-30-5	2	622250	354190	419540	892290	851300	821590	1.26596	0.0336922	0.161682	1.83755	0.877782	insig
MWS1990	C5H8O2	4-Pentenoic acid	Organic acids	Organic acids	591-80-0	2	994880	752500	536190	480320	373970	332770	1.22327	0.0981719	0.24844	0.519826	-0.943898	insig
MWS4316	C5H8O2	3-Methacrylic acid	Organic acids	Organic acids	541-47-9	2	792280	601770	649010	656800	589620	568350	0.785909	0.31946	0.479738	0.888261	-0.170945	insig
MWSmce671	C5H8O2	Tiglic acid	Organic acids	Organic acids	80-59-1	2	644480	490270	566670	585770	635500	402690	0.298508	0.775625	0.848364	0.954473	-0.0672232	insig
MWSmce673	C5H8O2	Tetrahydro-2H-pyran-2-one	Others	Others	542-28-9	2	18994	31390	20044	48974	27200	27871	0.892234	0.26067	0.42637	1.47732	0.562987	insig
MWSmce461	C4H7NO2	L-Azetidine-2-carboxylic acid	Amino acids and derivatives	Amino acids and derivatives	2133-34-8	2	236930	247590	251420	361940	395180	416880	1.42904	0.00812322	0.0947414	1.59524	0.673772	insig
pme3033	C4H9NO2	N,N-Dimethylglycine	Amino acids and derivatives	Amino acids and derivatives	1118-68-9	2	886750	1210600	899250	700680	1008100	1374800	0.0302453	0.904047	0.939963	1.02903	0.0412798	insig
pme3017	C4H9NO2	2-Aminoisobutyric acid	Organic acids	Organic acids	62-57-7	2	519910	749600	476850	527310	760590	597370	0.35037	0.694403	0.794344	1.07954	0.11042	insig
pme3011	C4H9NO2	γ-Aminobutyric acid	Organic acids	Organic acids	-	2	1457600	1520400	1381300	1062900	1239000	2397800	0.0497878	0.812232	0.875025	1.07809	0.108472	insig
Lmbn000193	C3H4O4	Tartronate semialdehyde	Organic acids	Organic acids	2480-77-5	2	211780	303000	165680	175310	256200	340390	0.348682	0.651671	0.760873	1.13438	0.181904	insig
ML10172161	C3H4O4	Hydroxypyruvic acid	Organic acids	Organic acids	1113-60-6	2	266650	406130	159300	210530	311300	416600	0.339507	0.722993	0.814743	1.12781	0.173527	insig
mws0576	C4H8O3	3-Hydroxybutyric acid	Organic acids	Organic acids	300-85-6	2	532150	791500	366030	517440	636490	903380	0.556105	0.507276	0.648757	1.21757	0.284009	insig
pme1975	C3H4O4	Malonic acid	Organic acids	Organic acids	141-82-2	2	519290	777730	459470	531030	597440	977190	0.505784	0.534894	0.67406	1.19879	0.261577	insig
ML10175762	C8H8	Styrene	Others	Others	100-42-5	2	1640600	1413900	1306500	1338800	982260	1502600	0.638004	0.390744	0.545726	0.876785	-0.189705	insig
pme0010	C3H7NO3	L-Serine	Amino acids and derivatives	Amino acids and derivatives	56-45-1	2	850150	1316500	828540	1202000	1549300	2751900	1.04231	0.210242	0.379573	1.83735	0.877623	insig
MWS1776	C7H8O	m-Cresol	Phenolic acids	Phenolic acids	108-39-4	2	288090	369820	411340	546940	495670	541890	1.28854	0.0265676	0.145744	1.48188	0.567428	insig
MWS1855	C6H8N2	2,5-Dimethyl pyrazine	Alkaloids	Alkaloids	123-32-0	2	68230	90324	78249	69162	84695	69653	0.359636	0.617804	0.734574	0.943865	-0.083348	insig
pme0257	C4H4N2O2	Uracil	Nucleotides and derivatives	Nucleotides and derivatives	66-22-8	2	93099	118480	143700	80419	125160	125060	0.268661	0.713918	0.808906	0.930646	-0.103696	insig
MWS2056	C6H10O2	Delta-Hexalactone	Others	Others	823-22-3	2	173050	174600	195200	199210	177020	167020	0.00851896	0.991632	0.997208	1.00074	0.00106266	insig
pme0006	C5H9NO2	L-Proline	Amino acids and derivatives	Amino acids and derivatives	147-85-3	2	7930200	5460000	8472100	5347400	6816600	8414400	0.236474	0.755322	0.839982	0.941273	-0.0873144	insig
mws0376	C4H4O4	Fumaric acid	Organic acids	Organic acids	110-17-8	1	276280	323630	349420	223750	309200	535870	0.17696	0.713832	0.808906	1.12587	0.171037	insig
mws0256	C5H11NO2	L-Valine	Amino acids and derivatives	Amino acids and derivatives	72-18-4	2	8695400	11626000	12074000	12945000	14302000	15369000	1.14487	0.0641263	0.199556	1.3155	0.395606	insig
mws0191	C5H11NO2	Betaine	Alkaloids	Alkaloids	107-43-7	2	706710	696040	545200	501840	403140	362280	1.25491	0.0293001	0.153078	0.650561	-0.620244	insig
mws0192	C4H6O4	succinic acid	Organic acids	Organic acids	110-15-6	1	2059600	1735000	1744700	1945100	1554200	1935900	0.166604	0.846064	0.900978	0.981207	-0.0273706	insig
mws0470	C4H6O4	Methylmalonic acid	Organic acids	Organic acids	516-05-2	1	2597300	2120300	2192400	2396400	2212100	2081800	0.318022	0.700016	0.798211	0.968205	-0.0466148	insig
pme1730	C4H6O4	D-Erythronolactone	Organic acids	Organic acids	15667-21-7	2	195810	243540	357100	82317	235550	231520	0.713564	0.301799	0.465032	0.689795	-0.535761	insig
mws0147	C5H10O3	β-Hydroxyisovaleric acid	Organic acids	Organic acids	625-08-1	2	120810	109550	102860	130150	113980	138460	0.988775	0.144588	0.304202	1.14816	0.199324	insig
pme3096	C3H5NO4	Aminomalonic acid	Organic acids	Organic acids	1068-84-4	2	2138800	1124400	1269900	3104400	1986300	2793700	1.10641	0.0721382	0.210338	1.7393	0.798503	insig
mws0671	C4H9NO3	L-Homoserine	Amino acids and derivatives	Amino acids and derivatives	672-15-1	2	309680	510180	348810	257230	406790	485140	0.0565586	0.946331	0.969832	0.983306	-0.0242879	insig
mws0230	C4H9NO3	L-Threonine	Amino acids and derivatives	Amino acids and derivatives	72-19-5	2	289970	437180	339540	252390	411420	367500	0.13495	0.863206	0.911634	0.966832	-0.0486629	insig
pmp001287	C8H9N	N-Benzylmethylene isomethylamine	Alkaloids	Alkaloids	-	1	2365400	2592600	2769600	2047800	2309100	2878300	0.440775	0.590176	0.717167	0.93628	-0.0949875	insig
MWSmce607	C4H9NO3	DL-Threonine	Amino acids and derivatives	Amino acids and derivatives	80-68-2	3	158060	134770	175770	86837	164650	164440	0.475832	0.584145	0.712806	0.887595	-0.172027	insig
Lmbp000728	C8H8O	(S)-2-Phenyloxirane	Others	Others	20780-54-5	1	1346100	2634600	847870	1385000	908420	1597300	0.232724	0.627306	0.7415	0.805771	-0.311559	insig
pmb0069	C7H7NO	Benzamide	Phenolic acids	Phenolic acids	55-21-0	2	53411	40291	38600	23430	26848	25196	1.36148	0.0505891	0.185263	0.570468	-0.809783	insig
pme0241	C7H6O2	benzoic Acid	Phenolic acids	Phenolic acids	65-85-0	2	51720	84174	75700	61697	63032	62048	0.449432	0.484379	0.629224	0.882714	-0.179982	insig
mws0628	C7H6O2	4-Hydroxybenzaldehyde	Phenolic acids	Phenolic acids	123-08-0	2	348650	383690	465780	291820	285970	223530	1.24645	0.0410546	0.169776	0.668814	-0.580322	insig
mws0133	C6H6N2O	Nicotinamide	Others	Vitamin	98-92-0	1	1042700	1391100	1627600	884520	1121000	1493200	0.502233	0.487428	0.629595	0.861457	-0.21515	insig
pme2134	C4H10O4	D-Threitol	Others	Saccharides and Alcohols	2418-52-2	3	93444	109290	102850	114430	114450	98282	0.652703	0.368645	0.527408	1.07061	0.0984362	insig
pmf0283	C4H10O4	Meso-Erythritol	Others	Saccharides and Alcohols	149-32-6	3	41280	51752	53636	60131	84006	33467	0.312236	0.557435	0.690678	1.21093	0.27611	insig
Lmbp000668	C6H5NO2	Isonicotinic acid*	Others	Vitamin	55-22-1	2	129980	143740	158870	133010	136970	197950	0.352759	0.643257	0.756461	1.08169	0.113292	insig
pme0490	C6H5NO2	Nicotinic acid (Vitamin B3)*	Others	Vitamin	59-67-6	2	116430	142520	161340	130620	135410	200900	0.422416	0.591625	0.717859	1.11097	0.151821	insig
pme1216	C6H5NO2	2-Picolinic acid	Organic acids	Organic acids	98-98-6	2	44665	67760	58800	32011	37780	55457	0.879316	0.191017	0.358952	0.731482	-0.451106	insig
mws0566	C7H8O2	4-MethylCatechol	Phenolic acids	Phenolic acids	452-86-8	3	3264.7	8675.4	11169	3571.4	10599	10668	0.133084	0.870375	0.917399	1.07483	0.104111	insig
pmb0302	C2H8NO3P	2-Aminoethylphosphonic Acid	Lipids	Glycerol ester	2041-14-7	2	69472	77300	102490	57219	63817	79520	0.820971	0.255948	0.421861	0.804599	-0.313658	insig
NK10264324	C6H6O3	1,3,5-Benzenetriol	Phenolic acids	Phenolic acids	108-73-6	3	132280	127230	150850	60500	58302	126570	1.07137	0.122784	0.280314	0.597943	-0.741919	insig
mws0251	C5H6N2O2	Thymine	Nucleotides and derivatives	Nucleotides and derivatives	65-71-4	2	52682	57674	64373	43199	46079	80114	0.214577	0.896827	0.936085	0.969456	-0.0447533	insig
MWSmce448	C5H6N2O2	Imidazol-1-yl-acetic acid	Organic acids	Organic acids	22884-10-2	2	68510	72577	70631	45830	39343	58111	1.2475	0.0481336	0.183799	0.676768	-0.563266	insig
MWS0811	C6H11NO2	DL-Pipecolic Acid	Organic acids	Organic acids	3105-95-1	2	744960	550940	412610	300630	240140	355370	1.21823	0.0941108	0.244464	0.524516	-0.930943	insig
ML10181668	C6H11NO2	Cycloleucine	Amino acids and derivatives	Amino acids and derivatives	52-52-8	2	2289100	2413700	2168500	1769000	2220900	2883700	0.0775481	0.998348	0.999279	1.00033	0.000482826	insig
Zmdp000376	C5H11N3O	4-Guanidinobutanal	Others	Others	-	2	2558900	2347600	2521400	1967800	2339700	3139000	0.0728016	0.987437	0.995205	1.0025	0.0036081	insig
Zmgn000217	C5H6O4	Methylenesuccinic acid	Organic acids	Organic acids	97-65-4	2	59384	50303	29020	22292	49242	27813	0.709766	0.342734	0.501026	0.716236	-0.481492	insig
pmf0470	C5H9NO3	cis-4-Hydroxy-D-proline	Amino acids and derivatives	Amino acids and derivatives	2584-71-6	2	274190	119470	153870	175210	155060	184400	0.0349645	0.8385	0.894344	0.939985	-0.0892903	insig
ML10197929	C4H9N3O2	Creatine	Organic acids	Organic acids	57-00-1	3	74419	77173	56922	40059	82676	144120	0.246433	0.588397	0.715816	1.27979	0.355912	insig
pmp001198	C6H13NO2	6-Deoxyfagomine	Alkaloids	Piperidine alkaloids	197449-09-5	1	806560	1212900	950920	1760600	1373400	1581700	1.2696	0.0236695	0.139003	1.58757	0.666824	insig
MWS1926	C6H13NO2	DL-Leucine*	Amino acids and derivatives	Amino acids and derivatives	328-39-2	2	686660	967660	1117500	681700	1093100	1092800	0.121939	0.87236	0.918589	1.03455	0.0490102	insig
pme2679	C6H13NO2	L-Allo-isoleucine*	Amino acids and derivatives	Amino acids and derivatives	1509-34-8	2	2377100	3570200	3296600	2837900	3627000	4062200	0.579036	0.447626	0.600379	1.13882	0.187535	insig
mws0258	C6H13NO2	L-Isoleucine*	Amino acids and derivatives	Amino acids and derivatives	73-32-5	1	10782000	15212000	13632000	22796000	17415000	20611000	1.26688	0.0267544	0.145744	1.5349	0.618146	insig
mws1587	C6H13NO2	L-Norleucine*	Amino acids and derivatives	Amino acids and derivatives	327-57-1	1	11021000	13420000	15028000	9827300	12796000	13323000	0.471543	0.502255	0.643871	0.910748	-0.134877	insig
pme0243	C5H8O4	Glutaric acid	Organic acids	Organic acids	110-94-1	2	3744400	3504200	3521100	2182600	4042500	2524500	0.8083	0.359746	0.519778	0.812427	-0.299689	insig
Lmbn001288	C5H8O4	2-Hydroxy-2-methyl-3-oxobutanoic acid	Organic acids	Organic acids	71698-08-3	3	162900	192080	128710	99399	129650	274660	0.0753285	0.915862	0.947657	1.04139	0.0585078	insig
pme3034	C5H8O4	Ethylmalonic acid	Organic acids	Organic acids	601-75-2	2	138610	145530	135960	69717	179560	104740	0.603907	0.567103	0.697023	0.842697	-0.246914	insig
Lmmn002164	C5H8O4	Monomethyl succinate	Organic acids	Organic acids	3878-55-5	3	139750	157720	117120	95667	104230	230450	0.0735715	0.916766	0.947678	1.03801	0.0538151	insig
mws0473	C5H8O4	2-Methylsuccinic acid	Organic acids	Organic acids	498-21-5	2	1383200	1533400	1092500	890910	1156200	2293300	0.0342413	0.82556	0.88307	1.08264	0.114553	insig
Lmmn000806	C5H8O4	Dimethylmalonic acid	Organic acids	Organic acids	595-46-0	2	142830	177110	123880	103760	93487	248020	0.167646	0.993351	0.998002	1.00326	0.00469601	insig
mws0001	C4H8N2O3	L-Asparagine	Amino acids and derivatives	Amino acids and derivatives	70-47-3	2	63189	85323	73959	107130	103790	204310	1.14457	0.186839	0.354202	1.86645	0.900293	insig
mws0275	C4H6O5	L-Malic acid	Organic acids	Organic acids	97-67-6	1	27055000	32204000	23504000	28907000	37736000	42229000	1.00276	0.147059	0.305346	1.31547	0.395575	insig
Lmbn000198	C4H6O5	3-Dehydro-L-Threonic Acid	Others	Saccharides and Alcohols	-	1	8289100	10250000	6326100	8229700	11826000	11420000	0.813777	0.241737	0.405921	1.26585	0.34011	insig
Zmgn000503	C5H10O4	2,3-Dihydroxy-3-Methylbutanoic Acid	Organic acids	Organic acids	1756-18-9	1	1411100	1446800	1070500	1521100	1940500	1955300	1.14249	0.0577349	0.191794	1.37891	0.463526	insig
MWSmce701	C9H10O	4-Ethylbenzaldehyde	Others	Others	4748-78-1	1	185920	231780	279400	405240	305680	296950	1.1281	0.0820566	0.224037	1.4458	0.531872	insig
mws5028	C7H5NO2	2-Benzoxazolinone	Others	Others	59-49-4	2	19341	12641	15375	12569	15087	6718.9	0.828238	0.24532	0.410013	0.725867	-0.462222	insig
Zmdp000972	C4H9NO2S	S-Methyl-L-cysteine	Amino acids and derivatives	Amino acids and derivatives	1187-84-4	1	1021800	1391600	1146800	1275200	1421700	1655400	0.975715	0.163903	0.323882	1.22249	0.28982	insig
Lmxp000939	C5H5N5	Zarzissine	Alkaloids	Alkaloids	160568-14-9	1	1950500	2478600	2818400	2039500	2472300	3614500	0.368228	0.620313	0.735465	1.12126	0.165115	insig
pme0040	C5H5N5	Adenine	Nucleotides and derivatives	Nucleotides and derivatives	73-24-5	1	1917800	2504800	2869300	2075800	2641500	3740900	0.465489	0.536384	0.67406	1.15994	0.214056	insig
pmb0374	C5H5N5	2-Aminopurine	Nucleotides and derivatives	Nucleotides and derivatives	452-06-2	1	186020	230560	209790	199100	190680	237360	0.0445131	0.990025	0.996527	1.00123	0.00177242	insig
HJKP000649	C8H9NO	N-benzylformamide	Alkaloids	Alkaloids	6343-54-0	2	865990	1123800	1092300	1287700	1218900	1455200	1.17655	0.0535106	0.186331	1.28543	0.362247	insig
mws0889	C4H8O5	D-Threonic Acid	Others	Saccharides and Alcohols	-	2	2429300	2638300	2365900	1876500	2346000	2909900	0.287774	0.773115	0.847347	0.959494	-0.059654	insig
pme1173	C5H4N4O	Allopurinol	Nucleotides and derivatives	Nucleotides and derivatives	315-30-0	3	11871	9192.6	14714	33602	12807	16986	0.903844	0.281887	0.446772	1.77192	0.825312	insig
Smzp002588	C8H8O2	4-Hydroxyacetophenone	Phenolic acids	Phenolic acids	-	3	10080	12553	10554	9396.2	9645	15787	0.122459	0.824287	0.88307	1.04945	0.0696377	insig
MWSmce247	C8H8O2	o-Toluic acid	Phenolic acids	Phenolic acids	118-90-1	3	13149	18064	13612	12820	17684	20103	0.492179	0.511305	0.652354	1.12899	0.175033	insig
MWSmce699	C9H12O	(Ethoxymethyl)benzene	Others	Others	539-30-0	2	50385	78873	70178	98729	107580	110620	1.27426	0.0290219	0.15265	1.58913	0.668234	insig
mws1078	C7H7NO2	Anthranilic Acid	Phenolic acids	Phenolic acids	118-92-3	2	12256	43008	19670	26426	30033	61616	0.755622	0.379794	0.538334	1.57572	0.656011	insig
pme1002	C8H11NO	L-Tyramine	Amino acids and derivatives	Amino acids and derivatives	51-67-2	2	616070	1299700	371300	664800	421360	725760	0.20072	0.634078	0.747655	0.792245	-0.335981	insig
Lmgn001670	C7H6O3	Salicylic acid	Phenolic acids	Phenolic acids	69-72-7	2	78364	90181	62967	66413	70195	68962	0.653107	0.386937	0.543115	0.887945	-0.171457	insig
mws0749	C7H6O3	4-Hydroxybenzoic Acid	Phenolic acids	Phenolic acids	99-96-7	2	92837	110510	107500	94064	83713	93696	1.00503	0.124325	0.283228	0.873333	-0.195396	insig
mws2368	C8H10O2	Tyrosol	Phenolic acids	Phenolic acids	501-94-0	2	37791	39080	24630	53489	33572	31076	0.435004	0.553502	0.687393	1.1639	0.218967	insig
MWS2069	C8H10O2	Creosol	Phenolic acids	Phenolic acids	93-51-6	2	54112	129470	65553	67934	60013	214300	0.349083	0.616351	0.734574	1.37374	0.45811	insig
pme2828	C6H5NO3	4-Nitrophenol	Phenolic acids	Phenolic acids	100-02-7	2	16688000	17239000	15755000	17116000	19072000	17269000	0.922918	0.183337	0.348178	1.07598	0.105656	insig
pme1137	C6H5NO3	6-Hydroxynicotinic acid	Alkaloids	Pyridine alkaloids	5006-66-6	2	16315	19714	13968	36457	37184	24585	1.29423	0.0436796	0.175235	1.96464	0.974263	insig
MWSmce585	C4H10ClNO2	Methyl 3-aminopropanoate (hydrochloride)	Amino acids and derivatives	Amino acids and derivatives	3196-73-4	2	669230	740820	482940	639210	685550	686610	0.409635	0.661437	0.768098	1.06254	0.0875117	insig
pme3207	C6H6O4	Muconic acid	Organic acids	Organic acids	1119-72-8	3	3880300	3522600	3849500	3744600	4108300	4255000	0.852955	0.213072	0.38168	1.07603	0.105716	insig
pmb0764	C6H9NOS	4-Methyl-5-thiazoleethanol	Others	Others	137-00-8	2	86714	126250	134940	58569	79099	132740	0.654923	0.394214	0.548152	0.777249	-0.363551	insig
Rfmb320	C7H13NO2	1-Methylpiperidine-2-carboxylic acid	Organic acids	Organic acids	7730-87-2	2	1881800	1254400	1199800	1232900	1317400	816100	0.78805	0.301178	0.464984	0.776384	-0.365158	insig
Hmsp000364	C7H13NO2	L-Cyclopentylglycine	Amino acids and derivatives	Amino acids and derivatives	2521-84-8	1	5504900	8406600	4710000	6755200	6432600	14418000	0.73735	0.376464	0.53432	1.48247	0.568002	insig
MWS2066	C10H8O	1-Naphthol*	Phenolic acids	Phenolic acids	90-15-3	2	15462	14396	14277	21775	24845	23153	1.41811	0.00453608	0.0797627	1.5809	0.660746	insig
MWS1875	C10H8O	2-Naphthol*	Phenolic acids	Phenolic acids	135-19-3	2	12922	15008	16049	15392	23362	21692	1.06437	0.140063	0.299379	1.37443	0.458832	insig
Rfmb318	C7H14NO2+	D-Proline betaine	Amino acids and derivatives	Amino acids and derivatives	1195-94-4	2	984060	512170	557030	705860	578630	425530	0.471958	0.549921	0.68453	0.832832	-0.263903	insig
Lmqp000427	C6H11NO3	N-Methyl-Trans-4-Hydroxy-L-Proline	Amino acids and derivatives	Amino acids and derivatives	4252-82-8	2	24727	40882	36385	22878	30671	41698	0.205448	0.772989	0.847347	0.933849	-0.0987387	insig
pme0295	C6H11NO3	4-Acetamidobutyric acid	Organic acids	Organic acids	3025-96-5	2	1122200	1260100	1367400	1010700	1296400	1285000	0.31498	0.679002	0.782662	0.95797	-0.0619477	insig
pme2380	C5H6O5	α-Ketoglutaric acid	Organic acids	Organic acids	328-50-7	3	78912	56228	83745	106700	124970	87938	1.0904	0.0729353	0.212086	1.46016	0.54613	insig
pme0193	C5H10N2O3	L-Glutamine	Amino acids and derivatives	Amino acids and derivatives	56-85-9	2	289350	319620	411830	327220	288240	264860	0.72113	0.339114	0.497769	0.862382	-0.2136	insig
pme0026	C6H14N2O2	L-Lysine	Amino acids and derivatives	Amino acids and derivatives	56-87-1	2	303650	317420	429520	297180	310850	293570	0.77893	0.33856	0.497691	0.858184	-0.22064	insig
pme0014	C5H9NO4	L-Glutamic acid	Amino acids and derivatives	Amino acids and derivatives	56-86-0	1	12945000	15915000	14117000	17216000	19051000	20663000	1.27952	0.0250668	0.140358	1.32466	0.405624	insig
Zmzn000113	C5H9NO4	L-threo-3-Methylaspartate	Amino acids and derivatives	Amino acids and derivatives	6061-13-8	2	488580	598170	588520	784720	957770	1010400	1.35411	0.0185332	0.12493	1.64325	0.716553	insig
mws1050	C5H9NO4	O-Acetylserine	Amino acids and derivatives	Amino acids and derivatives	5147-00-2	2	135950	172200	116040	68218	103990	157610	0.685894	0.373724	0.531134	0.777524	-0.36304	insig
pmp001285	C8H4O3	Phthalic anhydride	Phenolic acids	Phenolic acids	85-44-9	1	1371700	1372200	1550400	1604000	1418700	1355200	0.200943	0.785504	0.85655	1.01947	0.027816	insig
Lmbn000216	C5H8O5	3-Methylmalic acid	Organic acids	Organic acids	152204-30-3	3	278860	342510	234950	290040	290880	341630	0.493722	0.577623	0.70833	1.07734	0.107477	insig
pmb2826	C5H8O5	L-Citramalic acid	Organic acids	Organic acids	-	2	738450	583260	528400	488550	930690	927900	0.569795	0.383419	0.541062	1.26865	0.343293	insig
Zmyn000247	C5H8O5	2-Hydroxyglutaric Acid	Organic acids	Organic acids	13095-48-2	3	352450	274890	276650	231940	378700	292390	0.0898792	0.995232	0.998022	0.998938	-0.0015329	insig
Zmyn000230	C5H8O5	2-Dehydro-3-deoxy-L-arabinonate	Others	Saccharides and Alcohols	-	2	290480	233920	249290	229730	352950	323670	0.631864	0.363295	0.522541	1.17146	0.228313	insig
MWSmce698	C10H12O	2',4'-Dimethylacetophenone	Others	Others	89-74-7	2	89896	80521	70822	93744	64412	68697	0.373865	0.681357	0.784438	0.940366	-0.0887054	insig
MWSmce463	C10H12O	Mesitaldehyde	Others	Others	487-68-3	2	178930	173430	204740	224060	205130	256640	1.14296	0.0854775	0.227023	1.23107	0.299915	insig
MWSslk226	C10H12O	Benzylacetone	Others	Others	2550-26-7	1	1741700	1784800	1682100	2320400	2066600	2428000	1.36529	0.030329	0.155708	1.30841	0.387818	insig
mws0847	C6H7N5	1-Methyladenine	Nucleotides and derivatives	Nucleotides and derivatives	5142-22-3	2	63980	45600	79199	44962	66335	86867	0.106053	0.850476	0.902784	1.04971	0.0699966	insig
mws1499	C5H10O5	D-Arabinose	Others	Saccharides and Alcohols	10323-20-3	3	153800	221320	177730	219340	243440	159360	0.475091	0.510715	0.652354	1.12533	0.170351	insig
Zmgn000173	C5H10O5	D-Ribose	Others	Saccharides and Alcohols	50-69-1	2	41494	41397	46915	48404	45102	55437	1.00086	0.162708	0.322574	1.14743	0.198403	insig
mws0921	C9H10O2	p-Coumaryl alcohol	Phenolic acids	Phenolic acids	-	2	49664	52043	56157	61018	52855	55325	0.778533	0.289691	0.453583	1.0718	0.10003	insig
pmf0420	C9H10O2	Benzyl acetate	Organic acids	Organic acids	140-11-4	2	793270	873840	990390	767700	913590	959900	0.03462	0.949962	0.971696	0.993863	-0.0088816	insig
Lmxp001668	C9H10O2	2-Methoxy-4-ethenylphenol	Phenolic acids	Phenolic acids	7786-61-0	2	52272	44615	59785	56893	60173	52375	0.569837	0.451395	0.603924	1.0815	0.113036	insig
MWSmce199	C5H10O5	L-Xylose	Others	Saccharides and Alcohols	609-06-3	3	180030	216100	150500	283100	167430	245260	0.772288	0.288465	0.453449	1.27287	0.348087	insig
MWSmce467	C9H10O2	4-AllylCatechol	Phenolic acids	Phenolic acids	1126-61-0	2	21685	29377	35455	7980.1	18115	18911	1.07355	0.0607631	0.195491	0.520199	-0.942863	insig
pme1109	C5H5N5O	Guanine	Nucleotides and derivatives	Nucleotides and derivatives	73-40-5	1	1316100	1259700	1831600	1723100	1095300	2091700	0.295813	0.655409	0.762998	1.11406	0.155825	insig
pme0183	C5H5N5O	Isoguanine	Nucleotides and derivatives	Nucleotides and derivatives	3373-53-3	2	121370	89845	122150	142650	107350	146280	0.752299	0.270436	0.43505	1.18873	0.249418	insig
pme0256	C5H4N4O2	Xanthine	Nucleotides and derivatives	Nucleotides and derivatives	69-89-6	2	82871	67711	74087	129960	73733	146560	0.993847	0.194086	0.362181	1.55897	0.640596	insig
MWS2984	C4H4N6O	8-Azaguanine	Nucleotides and derivatives	Nucleotides and derivatives	134-58-7	2	126560	131010	168290	204070	122290	219810	0.718942	0.318505	0.479738	1.28251	0.358971	insig
mws0458	C8H8O3	Vanillin	Phenolic acids	Phenolic acids	121-33-5	2	107250	85774	96149	42165	67681	50149	1.30977	0.0125615	0.113414	0.553285	-0.853906	insig
MWS1846	C8H8O3	Phenoxyacetic acid	Phenolic acids	Phenolic acids	122-59-8	2	15233	15254	22667	39574	14872	41881	0.859108	0.233161	0.398259	1.81222	0.857762	insig
MWS4301	C8H8O3	3-hydroxyphenylacetic acid	Phenolic acids	Phenolic acids	621-37-4	2	7932.3	9153.7	13259	7628.7	5290.8	6348.2	1.09919	0.13559	0.297522	0.634955	-0.655274	insig
MWS2058	C8H8O3	3-MethylSalicylic acid	Phenolic acids	Phenolic acids	83-40-9	3	5606.5	6408.5	7033.1	3703.9	5504.8	6534	0.725629	0.320587	0.479738	0.826471	-0.274964	insig
mws0213	C5H12O5	Ribitol	Others	Saccharides and Alcohols	488-81-3	2	664580	525380	462310	596550	812540	380740	0.0999785	0.76282	0.842193	1.08326	0.115373	insig
pme0513	C5H12O5	Xylitol	Others	Saccharides and Alcohols	87-99-0	3	234360	219090	253690	340300	490410	209490	0.776488	0.304113	0.466161	1.471	0.556793	insig
mws0437	C5H12O5	D-Arabitol	Others	Saccharides and Alcohols	488-82-4	2	352290	329510	386680	468000	586820	290680	0.57481	0.395916	0.548152	1.25927	0.332582	insig
MWS1962	C10H16O	cis-Citral	Organic acids	Organic acids	5392-40-5	1	27865	16180	25688	30414	19968	22700	0.1778	0.826283	0.88307	1.04803	0.0676746	insig
MWSmce040	C8H8O3	Isovanillin	Phenolic acids	Phenolic acids	621-59-0	2	25075	38236	32554	28525	36667	41599	0.49017	0.536299	0.67406	1.11397	0.155714	insig
MWSmce370	C8H8O3	4-Hydroxyphenylacetic acid	Phenolic acids	Phenolic acids	156-38-7	2	9197.9	15446	13249	12948	6339.9	5016.5	0.885314	0.218561	0.384985	0.641397	-0.64071	insig
mws0596	C7H7NO3	3-Hydroxyanthranilic acid	Alkaloids	Phenolamine	548-93-6	2	14789	8422.8	9724.5	20596	19378	9383.7	0.733888	0.266564	0.43204	1.49858	0.583597	insig
mws0639	C7H6O4	2,3-Dihydroxybenzoic Acid*	Phenolic acids	Phenolic acids	303-38-8	2	656660	598270	668040	322200	433620	599110	1.04318	0.134848	0.2965	0.704603	-0.505118	insig
mws0183	C7H6O4	3,4-Dihydroxybenzoic Acid (Protocatechuic acid)*	Phenolic acids	Phenolic acids	99-50-3	2	586570	573930	663560	351950	452290	550650	1.08359	0.0945505	0.244464	0.742788	-0.428977	insig
Jmwp002208	C8H10O3	3,4-dihydroxy phenylethanol	Phenolic acids	Phenolic acids	-	2	14150	20749	22748	41450	29087	39269	1.28376	0.0245479	0.140106	1.9048	0.929639	insig
MWSslk102	C5H3ClN4	6-Chloropurine	Nucleotides and derivatives	Nucleotides and derivatives	87-42-3	2	62063	61197	58713	59285	59796	64985	0.242422	0.758567	0.839982	1.0115	0.0164988	insig
mws0254	C6H9N3O2	L-Histidine	Amino acids and derivatives	Amino acids and derivatives	71-00-1	2	45538	80725	82461	60211	123150	135190	0.783562	0.256402	0.421962	1.52618	0.609928	insig
pme2165	C5H4N2O4	Orotic acid	Others	Vitamin	65-86-1	3	148060	316720	217330	271430	252750	282310	0.664782	0.487472	0.629595	1.18235	0.241652	insig
pme2867	C7H11NO3	3-Methylcrotonyl-L-glycine	Amino acids and derivatives	Amino acids and derivatives	33008-07-0	2	8109.2	6486.6	3852	4483.8	16181	7802.6	0.517946	0.444527	0.597717	1.54313	0.625862	insig
pmf0175	C10H22O	2-Decanol*	Others	Saccharides and Alcohols	1120-06-5	2	1568100	1623300	1534400	1742700	1844600	1884400	1.35844	0.0118747	0.111129	1.15784	0.211431	insig
pmf0174	C10H22O	1-Decanol*	Others	Saccharides and Alcohols	112-30-1	2	1389500	1482700	1307800	1606600	1697200	1704500	1.32957	0.0147533	0.116644	1.19816	0.260818	insig
Lmbn001467	C7H13NO3	5-Acetamidopentanoic Acid	Organic acids	Organic acids	1072-10-2	2	385140	329880	382660	674010	578850	700430	1.40159	0.00682193	0.086646	1.77947	0.831449	insig
Zmdp000917	C6H13N3O2	δ-Guanidinovaleric acid	Organic acids	Organic acids	462-93-1	3	13915	8918.5	13056	15697	15284	16294	1.03091	0.128413	0.288861	1.31724	0.397516	insig
mws0987	C10H8O2	6-MethylCoumarin	Lignans and Coumarins	Coumarins	92-48-8	2	17242	18158	23476	11663	11306	20156	0.892389	0.216186	0.382153	0.732472	-0.449155	insig
Lmgp001898	C9H7NO2	4,6-Dihydroxyquinoline	Alkaloids	Quinoline alkaloids	3517-61-1	2	63808	61052	64801	54337	64408	60451	0.721605	0.359087	0.519778	0.944823	-0.0818846	insig
pme3382	C6H11NO4	N-Acetyl-L-threonine	Amino acids and derivatives	Amino acids and derivatives	17093-74-2	2	40498	50507	35069	24770	22795	43123	0.88118	0.217608	0.384036	0.719324	-0.475287	insig
pme2996	C9H6O3	4-Hydroxycoumarin	Lignans and Coumarins	Coumarins	1076-38-6	3	4947	7394.8	11153	3653.2	6277.8	9068.1	0.420325	0.564964	0.696122	0.808651	-0.30641	insig
Lmqp008175	C10H10O2	Methyl cinnamate	Phenolic acids	Phenolic acids	103-26-4	2	119760	128460	146170	126090	97653	74740	0.987513	0.151973	0.308735	0.756822	-0.401974	insig
pmf0440	C10H10O2	4-Methoxycinnamaldehyde	Phenolic acids	Phenolic acids	1963-36-6	2	43952	37777	35273	49657	35464	33843	0.0161334	0.915141	0.947657	1.01677	0.0239919	insig
MWSslk117	C9H6O3	7-Hydroxy-4-chromone	Others	Others	59887-89-7	2	55941	35806	36566	35646	53213	42734	0.098367	0.902328	0.939963	1.02556	0.0364154	insig
MWSmce118	C5H7ClN2O2	Imidazoleacetic acid (hydrochloride)	Organic acids	Organic acids	3251-69-2	2	99389	98725	59111	25706	41326	65400	1.07102	0.078951	0.221186	0.514849	-0.957779	insig
pme1419	C6H13NO2S	L-Methionine methyl ester	Amino acids and derivatives	Amino acids and derivatives	10332-17-9	2	15851	16719	19853	25192	17710	28841	1.00676	0.178958	0.342285	1.36854	0.452638	insig
Lmbp000123	C6H13NO2S	L-Homomethionine	Amino acids and derivatives	Amino acids and derivatives	25148-30-5	2	68807	126210	121960	98790	232530	197560	0.876017	0.213447	0.381715	1.66851	0.738562	insig
MWSCX015	C9H8O3	(E)-3-(3,4-dihydroxyphenyl)acrylaldehyde	Phenolic acids	Phenolic acids	-	2	2177100	1833100	2971900	3120500	2621700	3551900	0.972522	0.151994	0.308735	1.33113	0.412654	insig
MWSCX017	C9H8O3	4-hydroxyphenyl acrylaldehyde	Others	Others	-	2	1630400	818010	1523400	1240300	1386900	1126300	0.086213	0.806484	0.871458	0.945035	-0.0815601	insig
mws0159	C9H8O3	Phenylpyruvic acid	Organic acids	Organic acids	156-06-9	2	44069	37075	38165	31931	30087	35854	1.16584	0.0641683	0.199556	0.820324	-0.285735	insig
pme2435	C6H12O5	L-Fucose	Others	Saccharides and Alcohols	2438-80-4	3	88602	122320	134240	100310	127510	92273	0.303553	0.656334	0.762998	0.92737	-0.108783	insig
mws0854	C6H12O5	Rhamnose	Others	Saccharides and Alcohols	3615-41-6	3	112160	79003	93676	66336	91340	90950	0.635125	0.395622	0.548152	0.872865	-0.19617	insig
mws0898	C10H12O2	IsoEugenol	Phenolic acids	Phenolic acids	97-54-1	2	136810	226790	210770	82671	102000	159080	1.03262	0.101829	0.254099	0.598484	-0.740616	insig
MWSmce712	C10H12O2	Ethyl phenylacetate	Phenolic acids	Phenolic acids	101-97-3	1	3000100	3154500	3326600	3342600	2445200	2863200	0.654397	0.402201	0.554586	0.912437	-0.132203	insig
pme3083	C8H7NO3	2-(Formylamino)benzoic Acid	Phenolic acids	Phenolic acids	3342-77-6	2	407430	514280	486980	372350	351320	434370	1.01354	0.112965	0.266398	0.822069	-0.282669	insig
pme2617	C5H11NO3S	L-Methionine Sulfoxide	Amino acids and derivatives	Amino acids and derivatives	3226-65-1	2	2691500	2428700	2699800	2682800	2496000	2520700	0.277692	0.728191	0.818167	0.984591	-0.0224038	insig
MWS4525	C6H7N5O	6-O-methylguanine	Nucleotides and derivatives	Nucleotides and derivatives	20535-83-5	1	576970	818940	771870	1083400	1272500	1366800	1.32831	0.00998828	0.102956	1.71729	0.780131	insig
pme3968	C6H7N5O	7-Methylguanine	Nucleotides and derivatives	Nucleotides and derivatives	578-76-7	2	581980	637240	649400	1036400	1025600	1213300	1.42253	0.0100749	0.102956	1.75279	0.809654	insig
pme0021	C9H11NO2	L-Phenylalanine	Amino acids and derivatives	Amino acids and derivatives	63-91-2	1	1406000	1608400	1701200	1150800	1416700	1953400	0.251459	0.815943	0.877261	0.958712	-0.0608313	insig
pme0282	C8H6O4	Phthalic acid	Phenolic acids	Phenolic acids	88-99-3	2	253710	174990	178170	261330	202950	197370	0.404514	0.60952	0.731561	1.09027	0.124681	insig
pme0281	C8H6O4	Terephthalic acid	Phenolic acids	Phenolic acids	100-21-0	2	2020900	1629300	1534400	1678800	1612400	1587000	0.465896	0.565564	0.696122	0.940902	-0.0878838	insig
pmc0274	C6H6N4S	6-Methylmercaptopurine	Nucleotides and derivatives	Nucleotides and derivatives	50-66-8	2	3000900	3149300	3437400	2345900	3136600	3527400	0.397629	0.645072	0.756461	0.939745	-0.0896586	insig
mws0344	C5H10O6	D-Xylonic acid	Others	Saccharides and Alcohols	526-91-0	1	1627000	2830200	1977800	1507100	1984100	2955300	0.00402341	0.994839	0.998022	1.00179	0.00257594	insig
MWS1830	C9H10O3	Ethylsalicylate	Phenolic acids	Phenolic acids	118-61-6	2	70610	264670	111570	135870	74516	466500	0.329801	0.611888	0.732764	1.51479	0.599122	insig
Lmbn005172	C9H10O3	2,6-Dimethoxybenzaldehyde	Phenolic acids	Phenolic acids	3392-97-0	2	235520	185320	215600	352510	283990	294540	1.28403	0.0238131	0.139003	1.46289	0.548819	insig
Lmrn003000	C9H10O3	2-Hydroxy-3-phenylpropanoic acid	Phenolic acids	Phenolic acids	7326-19-4	2	204170	187470	151660	354390	336060	325590	1.39022	0.00263921	0.0624325	1.87013	0.903136	insig
pmn001681	C10H14O2	1-(4-Methoxyphenyl)-1-propanol	Phenolic acids	Phenolic acids	5349-60-0	2	93828	93546	83770	105230	114040	98570	1.17165	0.0539153	0.186331	1.17222	0.229241	insig
MWSmce165	C6H14O5	L-Fucitol	Others	Saccharides and Alcohols	13074-06-1	2	209850	464130	312180	364790	500110	471340	0.854766	0.257848	0.423691	1.35499	0.438286	insig
Zmjp000624	C8H9NO3	Pyridoxal	Others	Vitamin	66-72-8	2	98638	133330	122250	218470	151460	177370	1.23705	0.0608519	0.195491	1.54509	0.627694	insig
NK10253223	C8H9NO3	2-Amino-3-methoxybenzoic Acid	Phenolic acids	Phenolic acids	3177-80-8	2	85800	105720	118500	175460	132100	135710	1.18297	0.0654853	0.200368	1.42981	0.515824	insig
Hmtp000776	C8H9NO3	4,5,6-Trihydroxy-2-cyclohexen-1-ylideneacetonitrile	Alkaloids	Alkaloids	-	2	37246	52328	45129	36304	48038	58925	0.245324	0.737101	0.823864	1.06358	0.0889244	insig
Cmdn000784	C5H4N4O3	Uric acid	Nucleotides and derivatives	Nucleotides and derivatives	69-93-2	3	52275	72754	127030	201560	66660	117100	0.643709	0.395074	0.548152	1.52869	0.612296	insig
mws0028	C8H8O4	Vanillic acid	Phenolic acids	Phenolic acids	121-34-6	2	28211	38608	51594	13436	20106	26805	1.13301	0.0841186	0.226331	0.509632	-0.972474	insig
pme1292	C8H8O4	Homogentisic acid	Phenolic acids	Phenolic acids	451-13-8	2	1069500	831220	951300	784530	686380	888290	0.983377	0.144483	0.304202	0.827203	-0.273686	insig
Zmsp001834	C8H8O4	2,6-Dimethoxy-1,4-benzoquinone	Quinones	Quinones	530-55-2	1	3497600	3528600	3747900	2438600	2774400	2741400	1.38782	0.00286399	0.0632359	0.738289	-0.437742	insig
MWSslk149	C8H8O4	5-MethoxySalicylic acid	Phenolic acids	Phenolic acids	-	2	31460	30947	33581	45484	48755	48079	1.43106	0.000346936	0.0294219	1.48266	0.568192	insig
MWStz091	C8H12N2O2	Cyclo(L-Ala-L-Pro)	Amino acids and derivatives	Amino acids and derivatives	36357-32-1	3	7023.2	5231.4	14249	6900.5	9214.4	9628	0.113876	0.936801	0.963747	0.971298	-0.0420137	insig
pme1383	C8H11NO3	Pyridoxine	Others	Vitamin	65-23-6	2	65497	92355	137860	86888	81020	71606	0.499337	0.470436	0.617483	0.809957	-0.304083	insig
pme0181	C7H11N3O2	3-Methyl-L-Histidine	Amino acids and derivatives	Amino acids and derivatives	368-16-1	2	26617	26003	33427	32346	27259	23588	0.218472	0.798129	0.86417	0.966832	-0.0486628	insig
Zmzn000078	C3H7O6P	Dihydroxyacetone phosphate	Others	Saccharides and Alcohols	-	3	37886	50123	51043	33124	48585	43933	0.466232	0.51369	0.65462	0.903561	-0.146306	insig
pme3186	C3H7O6P	DL-Glyceraldehyde-3-phosphate	Organic acids	Organic acids	591-59-3	2	50182	39159	35409	25175	25770	15865	1.26504	0.0282559	0.150092	0.535551	-0.900904	insig
MWS2067	C12H10O	2-Phenylphenol	Phenolic acids	Phenolic acids	90-43-7	2	2975.7	2268.4	2936.9	3587.8	1898.8	1970.3	0.414269	0.716286	0.810733	0.91149	-0.133701	insig
MWSmce609	C4H5CaNO4	Aspartic acid (calcium)	Amino acids and derivatives	Amino acids and derivatives	10389-09-0	2	131160	84413	112450	106980	132690	136240	0.612694	0.392868	0.547464	1.14599	0.19659	insig
ML10176345	C7H8O5	3-Dehydroshikimic acid	Organic acids	Organic acids	2922-42-1	3	37025	19170	23505	39638	19295	42697	0.476453	0.470737	0.617483	1.27516	0.350675	insig
pme0253	C8H15NO3	N-Acetyl-L-leucine	Amino acids and derivatives	Amino acids and derivatives	1188-21-2	2	35200	22729	40451	27514	32297	55028	0.354581	0.617269	0.734574	1.1673	0.223176	insig
pme2550	C6H6O6	Cis-Aconitic acid	Organic acids	Organic acids	585-84-2	3	51088	94750	70862	99501	89170	140060	1.03357	0.138445	0.298107	1.51699	0.601208	insig
MA10039492	C6H6O6	Dehydroascorbic acid	Others	Vitamin	490-83-5	2	157340	310220	290060	226630	256670	304320	0.265028	0.863035	0.911634	1.0396	0.0560253	insig
mws0154	C7H10O5	Shikimic acid	Organic acids	Organic acids	138-59-0	2	147700	186300	281230	168940	183270	239910	0.0240116	0.87522	0.919795	0.962437	-0.0552363	insig
mws0260	C6H14N4O2	L-Arginine	Amino acids and derivatives	Amino acids and derivatives	74-79-3	3	194770	128290	140260	108120	122090	145350	0.81234	0.294667	0.458894	0.810584	-0.302966	insig
Hmsp003093	C9H6O4	3,7-Dihydroxychromen-4-one	Others	Others	-	2	92503	96988	76270	96217	71559	77547	0.484675	0.523515	0.662419	0.923096	-0.115447	insig
pme2253	C6H10O6	L-Gulono-1,4-Lactone	Others	Saccharides and Alcohols	1128-23-0	3	106950	106130	93848	130850	73160	79239	0.41923	0.711674	0.808906	0.922852	-0.115829	insig
mws1200	C10H10O3	Trans-4-Hydroxycinnamic acid Methyl Ester	Phenolic acids	Phenolic acids	19367-38-5	2	240320	351280	299930	269500	300330	348760	0.23241	0.831627	0.887896	1.03035	0.0431377	insig
pmb2795	C10H10O3	4-Methoxycinnamic acid	Phenolic acids	Phenolic acids	830-09-1	1	173160	283270	233830	230560	225650	277510	0.383127	0.713378	0.808906	1.06296	0.0880897	insig
mws1195	C10H10O3	p-Coumaric acid methyl ester	Phenolic acids	Phenolic acids	3943-97-3	1	103440	156870	135550	153820	134970	180440	0.782548	0.29782	0.461128	1.18534	0.245305	insig
pme3255	C11H14O2	MethylEugenol	Phenolic acids	Phenolic acids	93-15-2	2	21227	15325	14537	10522	8739.6	10208	1.31246	0.0678572	0.203952	0.576829	-0.793785	insig
MWSmce220	C6H10O6	D-(+)-Glucono-1,5-lactone	Organic acids	Organic acids	90-80-2	2	132440	80416	60516	92662	89339	82486	0.0341111	0.903301	0.939963	0.967499	-0.0476687	insig
mws0981	C6H5N5O2	Isoxanthopterin	Nucleotides and derivatives	Nucleotides and derivatives	529-69-1	3	28915	17243	41034	35743	22312	31451	0.161865	0.928278	0.957733	1.02654	0.0377886	insig
pmb0786	C6H13NO5	D-Glucosamine	Others	Saccharides and Alcohols	3416-24-8	2	694270	818300	741650	662410	844730	751130	0.00279858	0.984267	0.994506	1.0018	0.00258966	insig
mws2212	C9H8O4	Caffeic acid	Phenolic acids	Phenolic acids	331-39-5	1	4266600	4642300	4499600	6598800	5926300	6120700	1.41646	0.00410308	0.0792512	1.3906	0.475703	insig
pme0516	C6H12O6	Inositol	Others	Saccharides and Alcohols	87-89-8	3	1121400	1447300	1073500	1024500	1190200	1405000	0.00375894	0.965088	0.983418	0.993822	-0.00894001	insig
mws0093	C10H12O3	coniferyl alcohol	Phenolic acids	Phenolic acids	458-35-5	3	11491	16923	9940.5	7267.9	7189.3	11297	0.95308	0.182453	0.34773	0.671478	-0.574588	insig
Zmsp000878	C9H11NO3	4-hydroxy-5-(2-oxo-l-pyrrolidinyl)-benzoic Acid	Alkaloids	Pyrrole alkaloids	-	1	2495900	3627200	2878800	3512500	3438100	4386300	0.991158	0.159722	0.319146	1.25939	0.332725	insig
mws0250	C9H11NO3	L-Tyrosine	Amino acids and derivatives	Amino acids and derivatives	60-18-4	1	8159700	10659000	9361200	13207000	12808000	14258000	1.33546	0.0141424	0.116644	1.42914	0.515146	insig
MWS5206	C9H10O4	Hydroxyphenyllactic acid	Phenolic acids	Phenolic acids	306-23-0	3	184740	322460	509420	144240	265260	128110	0.918791	0.226764	0.393081	0.528821	-0.919149	insig
Lmjp004702	C9H10O4	2',4'-Dihydroxy-6'-methoxyacetophenone	Others	Others	3602-54-8	1	79757	64662	85724	105720	91951	97497	1.15843	0.0530355	0.186331	1.28254	0.359006	insig
mws0117	C9H10O4	Homovanillic acid; 4-Hydroxy-3-methoxyphenylacetic acid	Phenolic acids	Phenolic acids	306-08-1	3	13197	11325	15021	10355	12609	15871	0.128546	0.909123	0.944327	0.982095	-0.0260649	insig
mws0160	C9H10O4	3,4-Dihydroxybenzoic Acid Ethyl Ester (Protocatechuic acid ethyl ester)	Phenolic acids	Phenolic acids	3943-89-3	2	32703	29713	38167	26441	27783	54565	0.0928081	0.797151	0.863983	1.08158	0.113146	insig
MWS1836	C13H10O	Benzophenone	Others	Others	119-61-9	2	63821	84005	92387	45486	69746	81894	0.650039	0.35505	0.515518	0.82063	-0.285196	insig
MWS1894	C13H10O	9-Fluorenol	Others	Others	1689-64-1	2	756570	831290	858800	883180	920260	925930	1.18356	0.0737298	0.212097	1.11555	0.157754	insig
pme2237	C6H14O6	Dulcitol	Others	Saccharides and Alcohols	608-66-2	2	1263500	929810	1358100	2159500	2755200	1109500	0.88293	0.223985	0.390544	1.69628	0.762378	insig
mws0214	C6H14O6	D-Sorbitol	Others	Saccharides and Alcohols	50-70-4	1	896550	785110	1031700	1510700	1465200	775420	0.744275	0.280409	0.445747	1.38254	0.467318	insig
mws1155	C6H14O6	D-Mannitol	Others	Saccharides and Alcohols	69-65-8	2	429230	314710	438850	584700	631750	285530	0.449847	0.436164	0.589425	1.26986	0.344672	insig
MWSmce455	C9H10O4	Methyl vanillate	Phenolic acids	Phenolic acids	3943-74-6	2	208660	163650	187570	192250	234700	298480	0.937871	0.208453	0.377821	1.29569	0.373719	insig
MWSslk235	C6H14O6	Allitol	Others	Saccharides and Alcohols	488-44-8	1	1164400	913570	1372300	1906300	2083200	1002800	0.764125	0.261093	0.426412	1.44693	0.532995	insig
pme2596	C8H9NO4	4-Pyridoxic acid	Others	Vitamin	82-82-6	2	342910	264470	336480	439970	335790	258010	0.275948	0.644761	0.756461	1.09526	0.13127	insig
MWS1816	C11H20O2	10-Undecenoic acid	Lipids	Free fatty acids	112-38-9	1	17626	18450	14216	17126	16072	18329	0.247475	0.795337	0.862888	1.02456	0.0349997	insig
MWSmce329	C9H12O4	Antiarol	Phenolic acids	Phenolic acids	642-71-7	2	9110.3	10420	9292	13538	9676.6	13108	1.03019	0.168244	0.328229	1.26023	0.333682	insig
MWSslk083	C9H12O4	4-Hydroxy-3,5-dimethoxybenzyl alcohol	Phenolic acids	Phenolic acids	530-56-3	2	208830	145710	118270	159150	106440	171140	0.235425	0.738242	0.824281	0.92369	-0.114519	insig
mws0752	C11H22O2	Undecylic Acid	Lipids	Free fatty acids	112-37-8	1	261460	284770	266840	264810	270980	290630	0.336064	0.693716	0.794344	1.01642	0.0234956	insig
pmn001492	C11H8O3	Ayapin	Lignans and Coumarins	Coumarins	494-56-4	2	29812	16562	20591	18898	25653	19140	0.151277	0.823393	0.88307	0.951109	-0.0723177	insig
pme0137	C7H12N2O4	N-Acetyl-L-Glutamine	Amino acids and derivatives	Amino acids and derivatives	2490-97-3	2	631910	397780	515850	681850	525790	642300	0.743808	0.292421	0.456058	1.19695	0.259367	insig
mws0237	C9H16O4	Azelaic acid	Organic acids	Organic acids	123-99-9	2	341470	372230	328070	432320	415040	280730	0.299705	0.614152	0.733836	1.08286	0.114845	insig
mws0736	C8H16N2O3	N-Glycyl-L-leucine*	Amino acids and derivatives	Amino acids and derivatives	869-19-2	2	55043	49247	68348	100580	71265	70987	1.07874	0.125275	0.283878	1.4066	0.492208	insig
mws5041	C8H16N2O3	L-Glycyl-L-isoleucine*	Amino acids and derivatives	Amino acids and derivatives	19461-38-2	2	38484	48500	54351	77480	54698	82063	1.15901	0.0835355	0.226331	1.51584	0.600116	insig
pme0122	C8H16N2O3	N6-Acetyl-L-lysine	Amino acids and derivatives	Amino acids and derivatives	692-04-6	2	88705	26327	64074	75593	47522	44321	0.00630706	0.862443	0.911634	0.934843	-0.0972039	insig
Zmjp000182	C7H16N4O2	N-Monomethyl-L-arginine	Amino acids and derivatives	Amino acids and derivatives	17035-90-4	2	74485	77677	58663	84777	68269	109520	0.802149	0.289467	0.453583	1.24542	0.316634	insig
Zmdp000292	C7H16N4O2	Arginine methyl ester	Amino acids and derivatives	Amino acids and derivatives	-	2	50791	95640	77052	123280	84776	123200	1.01285	0.120633	0.27658	1.48224	0.567781	insig
pme3388	C7H16N4O2	Homoarginine	Amino acids and derivatives	Amino acids and derivatives	156-86-5	2	31604	21079	33989	36702	13392	38225	0.111224	0.955101	0.975093	1.019	0.0271578	insig
pmf0348	C10H20O3	2,6-Dimethyl-7-octene-2,3,6-triol	Others	Saccharides and Alcohols	73815-21-1	2	25780	19855	26140	35158	37592	24738	0.971943	0.149031	0.306342	1.35824	0.441743	insig
Zmzp000145	C9H20N2O2	Trimethyllysine	Amino acids and derivatives	Amino acids and derivatives	23284-33-5	2	406320	255920	442670	881680	485320	709260	1.14283	0.0875924	0.232066	1.87912	0.910058	insig
Zmtn001624	C10H7NO3	N-Acetylisatin	Alkaloids	Plumerane	574-17-4	2	15473000	15085000	17632000	27463000	15704000	19752000	0.852251	0.288635	0.453449	1.30564	0.384762	insig
pme0075	C7H11NO5	N-Acetyl-L-glutamic acid	Amino acids and derivatives	Amino acids and derivatives	1188-37-0	2	63258	53857	27343	52807	67080	85831	0.809207	0.229808	0.395166	1.42407	0.510018	insig
Zmdn005231	C11H10O3	2,5-dimethyl-7-hydroxy-chromone	Others	Others	38412-47-4	2	23124	30523	40447	17899	23739	40499	0.384042	0.662962	0.769036	0.872925	-0.19607	insig
pme0278	C7H14N2O4	2,6-Diaminooimelic acid	Organic acids	Organic acids	583-93-7	3	15908	12546	21975	10600	22184	17432	0.0734651	0.987785	0.995205	0.995776	-0.0061065	insig
Zmyn000453	C6H8O7	Isocitric Acid*	Organic acids	Organic acids	320-77-4	1	11369000	10280000	7803000	5248300	10173000	6260300	0.876135	0.238689	0.404289	0.736167	-0.441894	insig
mws0277	C7H12O6	Quinic Acid	Organic acids	Organic acids	77-95-2	1	3527900	3266600	2140400	2619900	4105100	3684600	0.511135	0.468035	0.616305	1.16505	0.220391	insig
Lmmp002080	C11H16N2O	N-(4-Aminobutyl)benzamide	Alkaloids	Alkaloids	5692-23-9	2	62678	47920	49707	58198	62223	52749	0.529599	0.481139	0.626764	1.08025	0.11137	insig
MWSmce221	C10H8O4	5,7-Dihydroxy-4-methylcoumarin*	Lignans and Coumarins	Coumarins	2107-76-8	2	73496	49806	39038	48105	69419	36318	0.183513	0.850083	0.902784	0.947653	-0.0775691	insig
pme3705	C6H10O7	D-Glucoronic acid*	Others	Saccharides and Alcohols	-	2	12786	25544	33261	23597	20460	44811	0.460002	0.586504	0.714323	1.24133	0.311886	insig
Zmxp004573	C10H10O4	3-methoxy-4,5-methylenedioxy-acetophenone	Phenolic acids	Phenolic acids	-	2	34150	35985	30817	18580	28280	28063	1.06173	0.0958739	0.245012	0.742165	-0.430189	insig
pme0422	C10H10O4	Isoferulic Acid*	Phenolic acids	Phenolic acids	537-73-5	2	166780	189610	188290	173230	151890	205900	0.196472	0.81094	0.874511	0.974921	-0.0366427	insig
mws0014	C10H10O4	Ferulic acid*	Phenolic acids	Phenolic acids	537-98-4	2	140840	170550	190900	183670	215790	176000	0.792796	0.269848	0.434755	1.14567	0.196195	insig
mws2104	C7H14O6	D-Pinitol	Others	Saccharides and Alcohols	10284-63-6	2	38182	35727	72952	35322	57344	47122	0.0428493	0.873277	0.918653	0.951839	-0.0712108	insig
MWSslk097	C10H10O4	Dimethyl phthalate	Phenolic acids	Phenolic acids	131-11-3	2	155170	163650	128670	205960	190520	284480	1.20338	0.102707	0.255103	1.52173	0.605715	insig
MWS1771	C10H13NO3	L-Tyrosine methyl ester	Amino acids and derivatives	Amino acids and derivatives	1080-06-4	2	74788	82704	99343	76919	64363	94299	0.430067	0.565721	0.696122	0.917246	-0.124619	insig
pme0534	C6H12O7	Gluconic acid	Others	Saccharides and Alcohols	526-95-4	1	727340	1332000	1186300	1475600	2116400	2125500	1.17444	0.0445617	0.177092	1.76159	0.816881	insig
Lmlp002205	C11H16O3	Isololiolide	Terpenoids	Terpene	38274-00-9	3	31318	44332	27982	30591	28283	23434	0.806097	0.289989	0.453583	0.794233	-0.332365	insig
MWSmce364	C10H12O4	Xanthoxylin	Phenolic acids	Phenolic acids	90-24-4	2	62801	254840	91621	64415	44469	305920	0.133453	0.986653	0.995205	1.01354	0.0194051	insig
MWSslk006	C10H12O4	Ethyl Vanillate	Phenolic acids	Phenolic acids	617-05-0	2	46666	56364	43621	66138	51460	57806	0.959486	0.170391	0.331213	1.19606	0.258295	insig
mws0027	C9H10O5	syringic acid	Phenolic acids	Phenolic acids	530-57-4	2	88449	129010	140960	74581	82944	126510	0.677986	0.334592	0.493155	0.792466	-0.335578	insig
MWSmce686	C9H10O5	Danshensu	Phenolic acids	Phenolic acids	76822-21-4	1	2427100	1854900	2467300	1383300	1816400	1452100	1.22274	0.0503384	0.184976	0.689227	-0.536949	insig
Zmzn000079	C4H9O7P	D-Erythrose-4-phosphate	Others	Saccharides and Alcohols	585-18-2	2	54743	40037	58948	84419	47627	39244	0.168743	0.725619	0.816131	1.11424	0.156061	insig
pmb2640	C12H24O2	Dodecanoic acid (Lauric acid)	Lipids	Free fatty acids	143-07-7	1	54763	55342	51391	75860	75849	61798	1.27673	0.0576888	0.191794	1.32206	0.402785	insig
MWS0631	C3H7NO5S2	S-Sulfo-L-Cysteine	Amino acids and derivatives	Amino acids and derivatives	1637-71-4	3	6610.6	4028.1	4933.9	6622.3	7773.4	8912.3	1.11648	0.0632958	0.199556	1.49673	0.581815	insig
mws5037	C9H18N2O3	L-Alanyl-L-leucine	Amino acids and derivatives	Amino acids and derivatives	3303-34-2	3	53998	78325	59647	62475	83568	63043	0.431531	0.6027	0.727027	1.08916	0.123216	insig
MWS1844	C14H18O	2-Pentyl-3-phenyl-2-propenal	Others	Others	122-40-7	2	10385	13113	10547	9039	11882	11125	0.368923	0.615724	0.734574	0.941284	-0.0872986	insig
Cmqp003383	C11H11NO3	Gentianamine	Alkaloids	Pyridine alkaloids	22952-54-1	2	39303	22370	24887	19261	18534	6818.5	1.02948	0.107727	0.259991	0.515405	-0.95622	insig
MWS0618	C9H19NO4	Pantothenol	Others	Saccharides and Alcohols	16485-10-2	2	26550	12429	33919	42457	32855	26230	0.718384	0.29674	0.460606	1.39293	0.478125	insig
mws4173	C11H10O4	5,7-Dimethoxycoumarin (Limettin)(Citropten)	Lignans and Coumarins	Coumarins	487-06-9	2	19491	10003	12890	22864	17300	14878	0.729101	0.316137	0.479738	1.29865	0.377013	insig
Lmbn013410	C14H22O	2,4-Di-Tert-Butylphenol*	Phenolic acids	Phenolic acids	96-76-4	1	534400	573610	588650	523650	547360	510610	1.01447	0.130066	0.290146	0.932196	-0.101294	insig
Lmln010063	C14H22O	2,6-Di-tert-butylphenol*	Phenolic acids	Phenolic acids	128-39-2	1	595790	631540	606190	634910	597540	648650	0.598763	0.447252	0.600379	1.02595	0.0369605	insig
MWS1877	C14H22O	4-tert-Octylphenol	Phenolic acids	Phenolic acids	140-66-9	1	9568.6	8354	9247.7	9182.8	7209.6	6519.3	0.934228	0.210495	0.379573	0.843263	-0.245946	insig
Zmgn002106	C11H13NO3	N-Acetyl-L-phenylalanine	Amino acids and derivatives	Amino acids and derivatives	2018-61-3	1	54024	56594	52232	84249	78878	94099	1.41589	0.0140707	0.116644	1.57953	0.659493	insig
MWSslk120	C11H13NO3	N-Acetyl-DL-phenylalanine	Amino acids and derivatives	Amino acids and derivatives	2901-75-9	3	12876	10808	18099	7282.5	15648	15474	0.291297	0.765273	0.842193	0.919142	-0.121641	insig
MA10107783	C10H8O5	3-[(1-Carboxyvinyl)oxy]benzoic Acid	Phenolic acids	Phenolic acids	16929-37-6	2	231660	217540	221680	378240	310600	312890	1.37224	0.0342832	0.161682	1.49316	0.578367	insig
MWSmce644	C11H12O4	Ethylvanillin acetate	Others	Others	72207-94-4	2	124580	129720	120380	112950	90836	81541	1.19255	0.0755079	0.215479	0.761522	-0.393043	insig
MWSmce332	C11H12O4	3,4-Dimethoxycinnamic acid	Phenolic acids	Phenolic acids	2316-26-9	2	14301	14527	13126	9930.6	5917.5	14763	0.825589	0.27581	0.439246	0.729635	-0.454753	insig
Zmyn000108	C6H10O8	D-Saccharic acid	Others	Saccharides and Alcohols	87-73-0	2	242370	329700	290360	445260	334670	518130	1.1692	0.0951581	0.244855	1.50512	0.589878	insig
Zmpn000199	C6H10O8	D-Galactaric acid	Others	Saccharides and Alcohols	526-99-8	2	86924	118280	160840	99018	84987	154410	0.19825	0.775123	0.848364	0.92452	-0.113224	insig
mws0853	C11H14O4	Sinapyl alcohol	Phenolic acids	Phenolic acids	537-33-7	3	11957	10170	11896	10538	6615.6	9287.6	0.967442	0.147578	0.305346	0.777157	-0.363723	insig
pme1654	C12H18O3	Jasmonic acid	Organic acids	Organic acids	77026-92-7	2	284590	593670	361520	608540	555330	773720	1.0639	0.118188	0.275089	1.56285	0.644179	insig
Hmlp008487	C13H22O2	Blumenol C	Terpenoids	Terpene	36151-02-7	2	73226	51277	58455	46444	76008	50279	0.307532	0.779812	0.852076	0.944102	-0.0829855	insig
Lmlp001416	C10H12O5	Oresbiusin A	Phenolic acids	Phenolic acids	136749-45-6	3	39330	36687	53218	37028	42578	52505	0.125681	0.895402	0.936085	1.02225	0.0317538	insig
Zmgn003633	C12H20O3	12-Oxo-10E-Dodecenoic Acid	Lipids	Free fatty acids	65410-38-0	1	25850	28671	26293	16069	10921	18865	1.25255	0.0259873	0.144479	0.567414	-0.817526	insig
MWSmce355	C10H12O5	Methyl syringate	Phenolic acids	Phenolic acids	884-35-5	1	10172	12315	14420	15442	14041	16017	1.0497	0.129818	0.290146	1.23283	0.301972	insig
pmb2507	C5H11O7P	2-Deoxyribose-1-phosphate	Nucleotides and derivatives	Nucleotides and derivatives	17210-42-3	2	33438	68868	32969	32432	33537	17412	0.838891	0.282576	0.447204	0.616381	-0.698105	insig
pmb2873	C13H13NO2	3-(2-Naphthyl)-L-alanine	Amino acids and derivatives	Amino acids and derivatives	58438-03-2	3	22846	28828	12785	20757	19883	19471	0.0402148	0.786456	0.856718	0.932546	-0.100753	insig
pme0170	C8H16N4O3	N-Acetyl-L-Arginine	Amino acids and derivatives	Amino acids and derivatives	155-84-0	2	65119	54234	57297	117360	91733	102790	1.38051	0.014545	0.116644	1.76554	0.820111	insig
MWS1900	C11H20O4	Undecanedioic acid	Lipids	Free fatty acids	1852-04-6	2	19277	21759	20162	26668	25330	20287	0.95827	0.188833	0.356722	1.18117	0.240212	insig
mws5045	C12H24O3	12-Hydroxydodecanoic acid	Lipids	Free fatty acids	505-95-3	1	89375	142120	142460	118920	120610	115520	0.107128	0.755467	0.839982	0.949446	-0.0748425	insig
Lmrj001698	C9H18N2O4	L-Seryl-L-Isoleucine	Amino acids and derivatives	Amino acids and derivatives	91086-51-0	3	23231	17111	25321	29955	21761	29327	0.81136	0.228428	0.394056	1.23423	0.303607	insig
MWS2073	C8H6Cl2O3	2,4-Dichlorophenoxyacetic Acid	Organic acids	Organic acids	94-75-7	2	36094	55363	77750	28791	43013	67848	0.404262	0.584594	0.712806	0.825332	-0.276953	insig
Hmyp002656	C11H11NO4	Methyl dioxindole-3-acetate	Alkaloids	Plumerane	57061-18-4	1	771710	484870	620020	788300	492550	494430	0.242407	0.80607	0.871458	0.946009	-0.0800746	insig
pme2755	C8H15NO6	N-Acetyl-D-glucosamine*	Others	Saccharides and Alcohols	7512-17-6	1	588970	517730	517400	537230	545780	496100	0.401713	0.62887	0.742329	0.972299	-0.0405288	insig
mws4174	C8H15NO6	N-Acetyl-D-mannosamine*	Others	Saccharides and Alcohols	7772-94-3	2	14900	18784	13464	4806.4	9222.5	9614.5	1.19758	0.0240724	0.139003	0.501472	-0.995759	insig
mws2608	C8H15NO6	N-Acetyl-D-galactosamine*	Others	Saccharides and Alcohols	1811-31-0	1	59752	49645	59993	38512	57545	46531	0.844862	0.253582	0.419898	0.841773	-0.248496	insig
mws5042	C11H14N2O3	L-Glycyl-L-phenylalanine	Amino acids and derivatives	Amino acids and derivatives	721-66-4	2	19034	24569	36818	46992	39602	38895	1.12027	0.0852359	0.226997	1.5604	0.641917	insig
MWS4296	C11H14N2O3	Glycylphenylalanine	Amino acids and derivatives	Amino acids and derivatives	-	2	26618	23670	32749	44483	43158	34537	1.21333	0.0347546	0.161682	1.47137	0.557158	insig
mws0520	C11H13NO4	N-Acetyl-L-tyrosine	Amino acids and derivatives	Amino acids and derivatives	537-55-3	2	53935	62983	52896	56150	74001	78663	0.951797	0.189871	0.358052	1.22966	0.298263	insig
Cmsp002787	C11H14O5	3,4'-Dihydroxy-3',5'-dimethoxypropiophenone	Phenolic acids	Phenolic acids	136196-47-9	1	139900	99098	173200	114960	95269	67160	0.971973	0.165031	0.324319	0.672951	-0.571427	insig
Lmdp002381	C11H14O5	Genipin	Terpenoids	Monoterpenoids	6902-77-8	2	7502200	7718800	6090600	8216700	8088000	9254500	1.07253	0.0944761	0.244464	1.19931	0.262204	insig
mws0119	C14H28O2	Myristic Acid	Lipids	Free fatty acids	544-63-8	1	4657500	4279400	4151900	6184400	6044700	5087000	1.27997	0.0387339	0.166246	1.32297	0.403781	insig
mws0474	C12H22O4	Dodecanedioic aicd	Lipids	Free fatty acids	693-23-2	1	4126.6	4090.4	4784.7	4072.1	4657.2	3962.8	0.255815	0.757502	0.839982	0.976188	-0.0347695	insig
MWS1113	C11H21NO4	Isobutyryl carnitine	Alkaloids	Alkaloids	25518-49-4	1	14065	12629	25212	18748	9175	11518	0.594445	0.449427	0.602042	0.759854	-0.396205	insig
Lmhp001670	C11H22N2O3	L-Valyl-L-Leucine	Amino acids and derivatives	Amino acids and derivatives	3989-97-7	1	35292	34140	39441	21962	28717	33182	1.05313	0.10814	0.260168	0.770264	-0.376574	insig
pmb0490	C13H18N2O2	p-Coumaroylputrescine	Alkaloids	Phenolamine	34136-53-3	2	51948	65554	29306	97666	67676	113460	1.12052	0.06502	0.200368	1.89909	0.92531	insig
pme1313	C11H12N2O4	N'-Formylkynurenine	Amino acids and derivatives	Amino acids and derivatives	1022-31-7	3	97564	83844	91668	149270	183660	211440	1.37976	0.032295	0.161682	1.99347	0.995285	insig
MWSHY0202	C16H12O2	6-Methylflavone	Flavonoids	Flavones	29976-75-8	2	42737	43905	41793	41531	45292	39905	0.276068	0.764306	0.842193	0.986709	-0.0193031	insig
mws4176	C12H16N2O3	L-Alanyl-L-Phenylalanine	Amino acids and derivatives	Amino acids and derivatives	3061-90-3	2	29363	33939	31450	45799	65877	68052	1.34025	0.0528566	0.186331	1.89683	0.923587	insig
MWS0552	C15H28O2	cis-1-Pentadecenoic Acid(C15: 1)	Lipids	Free fatty acids	84743-29-3	1	905870	524410	448720	396830	442790	465100	0.878417	0.307896	0.469947	0.694369	-0.526225	insig
pme2827	C16H32O	Palmitaldehyde	Lipids	Free fatty acids	629-80-1	2	2723100	2545800	2890300	3430500	3395000	3303400	1.3622	0.013305	0.116007	1.24141	0.311978	insig
Cmdp002661	C11H14O6	Lamiophlomiol A	Terpenoids	Monoterpenoids	134107-56-5	3	21252	13445	20136	11995	9323.8	11909	1.20818	0.0844669	0.226582	0.605982	-0.722654	insig
MWS2430	C15H30O2	13-methylmyristic acid	Lipids	Free fatty acids	2485-71-4	1	25123	34029	38754	40513	36446	33602	0.64893	0.416175	0.567415	1.12926	0.175373	insig
mws0359	C15H30O2	Pentadecanoic Acid	Lipids	Free fatty acids	1002-84-2	1	60468	30486	37901	86802	42624	56512	0.760613	0.303913	0.466161	1.443	0.529073	insig
ML10180524	C9H13N3O5	Cytarabine	Nucleotides and derivatives	Nucleotides and derivatives	147-94-4	2	172100	250860	190550	437550	363290	377080	1.36775	0.0046774	0.0797627	1.91997	0.941083	insig
pme3732	C9H13N3O5	Cytidine	Nucleotides and derivatives	Nucleotides and derivatives	65-46-3	2	115180	140050	125260	214420	192930	208750	1.41211	0.00132227	0.0452837	1.61923	0.695306	insig
mws0976	C9H12N2O6	β-Pseudouridine	Nucleotides and derivatives	Nucleotides and derivatives	1445-07-4	2	13884	15954	11281	21949	23356	18151	1.25583	0.0232151	0.139003	1.54323	0.625951	insig
mws0248	C9H12N2O6	Uridine	Nucleotides and derivatives	Nucleotides and derivatives	58-96-8	2	39920	56090	71305	53312	58432	95496	0.588824	0.460296	0.610503	1.23862	0.308736	insig
pme2266	C10H16N2O3S	Biotin	Others	Vitamin	58-85-5	2	14372	16739	15596	9647.6	17077	16156	0.418445	0.646	0.756723	0.918077	-0.123314	insig
Cmdp003482	C11H16O6	Shanzhigenin methyl ester	Terpenoids	Monoterpenoids	80734-63-0	3	15896	7789.1	15046	7906.2	6456.8	10194	0.92025	0.199569	0.367302	0.634038	-0.657358	insig
MWS5231	C13H24O4	Tridecanedioic acid	Lipids	Free fatty acids	505-52-2	1	379360	369100	368240	412800	411460	382540	1.17722	0.0794428	0.221408	1.08068	0.111945	insig
MWSmce295	C9H12N2O6	1-beta-D-Arabinofuranosylurac​il	Nucleotides and derivatives	Nucleotides and derivatives	3083-77-0	2	7538.9	20266	21623	22378	10154	31595	0.415712	0.560438	0.693595	1.29738	0.375606	insig
Lmhp002031	C12H24N2O3	L-Leucyl-L-Leucine	Amino acids and derivatives	Amino acids and derivatives	3303-31-9	2	24521	21375	28826	10777	24832	11613	1.01104	0.171013	0.33182	0.631969	-0.662074	insig
mws4008	C16H26O2	Sclareolide	Terpenoids	Ditepenoids	564-20-5	2	26605	38943	29708	28839	23836	30236	0.598917	0.397376	0.549464	0.870402	-0.200246	insig
mws1715	C10H13N5O3	Cordycepin (3'-Deoxyadenosine)	Nucleotides and derivatives	Nucleotides and derivatives	73-03-0	3	15020	24760	21586	24634	25415	30384	0.990378	0.147134	0.305346	1.31071	0.390348	insig
pme3961	C10H13N5O3	2'-Deoxyadenosine	Nucleotides and derivatives	Nucleotides and derivatives	958-09-8	1	114700	121970	223360	275740	253370	330670	1.20806	0.0413243	0.169776	1.86897	0.90224	insig
MWSmce116	C10H13N5O3	5'-Deoxyadenosine	Nucleotides and derivatives	Nucleotides and derivatives	4754-39-6	1	16411	17129	16437	17073	22133	29006	1.00361	0.220421	0.385827	1.36487	0.448761	insig
mws0040	C15H10O4	Chrysin	Flavonoids	Flavones	480-40-0	2	3710200	4038400	3775000	2398100	2086400	2628600	1.38236	0.00267388	0.0624325	0.617264	-0.696041	insig
MWSmce518	C15H10O4	LC3-mHTT-IN-AN2*	Lignans and Coumarins	Coumarins	7758-73-8	2	7360.4	7418.9	12272	23844	13920	10686	0.999878	0.205789	0.376169	1.79104	0.840799	insig
mws0789	C15H12O4	Pinocembrin (Dihydrochrysin)	Flavonoids	Flavanones	480-39-7	1	7146500	8260900	7518100	7544800	5286600	6232700	0.934684	0.178769	0.342285	0.831567	-0.266095	insig
Zmdn006929	C15H12O4	Aloe-Emodin-9-Anthrone	Quinones	Anthraquinone	6247-99-0	2	8583400	9575600	8648700	8682600	6130900	7304400	0.981379	0.156132	0.31431	0.825058	-0.277433	insig
pma3101	C11H14NO6+	Nicotinate D-ribonucleoside	Others	Vitamin	17720-18-2	2	816930	750440	718510	1006600	717510	960210	0.818566	0.273662	0.436963	1.1743	0.231807	insig
mws1488	C16H32O2	Palmitic acid	Lipids	Free fatty acids	-	1	10945	11756	9353.1	16271	15096	13059	1.25766	0.0277772	0.149025	1.38597	0.470895	insig
mws0120	C8H20NO6P	Choline Alfoscerate	Lipids	PC	28319-77-9	2	297740	294880	395910	169330	241700	283540	1.02815	0.10583	0.25722	0.702629	-0.509165	insig
MWSslk133	C14H26O4	Tetradecanedioic acid	Lipids	Free fatty acids	821-38-5	1	15008	15013	48023	15137	16868	17488	0.51029	0.478419	0.624506	0.634168	-0.657063	insig
Zmyn000110	C6H14NO8P	D-Glucosamine 1-phosphate	Others	Saccharides and Alcohols	2152-75-2	2	74879	116340	131530	72303	90749	78683	0.834886	0.247356	0.412132	0.748988	-0.416986	insig
mws1090	C6H13O9P	Glucose-1-phosphate*	Others	Saccharides and Alcohols	59-56-3	2	2864900	2390900	4347900	2432600	2538600	1623100	0.921194	0.226726	0.393081	0.686642	-0.542371	insig
mws0866	C6H13O9P	D-Glucose 6-phosphate*	Others	Saccharides and Alcohols	56-73-5	2	2808700	2336900	3829600	2006800	2484600	1667000	1.04239	0.155113	0.312849	0.686157	-0.543389	insig
pme3313	C6H13O9P	D-Fructose 6-phosphate*	Others	Saccharides and Alcohols	643-13-0	2	1302200	1759700	1812500	1148400	1084900	908350	1.24448	0.0531877	0.186331	0.64452	-0.633702	insig
Zmdp002216	C11H20N2O5	L-γ-Glutamyl-L-leucine	Amino acids and derivatives	Amino acids and derivatives	2566-39-4	2	46897	51134	65259	39872	33955	29768	1.25746	0.0496896	0.184254	0.634423	-0.656482	insig
Zmpn000095	C6H15O9P	Sorbitol-6-phosphate	Others	Saccharides and Alcohols	20479-58-7	3	20735	17395	33248	19067	17218	11603	0.904328	0.242879	0.407202	0.670907	-0.575815	insig
Lmhp001732	C14H18N2O3	L-Prolyl-L-Phenylalanine	Amino acids and derivatives	Amino acids and derivatives	13589-02-1	3	18965	12956	20702	25777	14731	13265	0.026794	0.938365	0.964254	1.02185	0.0311885	insig
Lmhp002001	C14H20N2O3	L-Valyl-L-Phenylalanine	Amino acids and derivatives	Amino acids and derivatives	3918-92-1	3	10871	9388.3	12963	22885	15094	19007	1.26204	0.0539898	0.186331	1.71529	0.778456	insig
Zmgn001039	C9H17NO6S	S-Ribosyl-L-homocysteine	Amino acids and derivatives	Amino acids and derivatives	-	2	928980	828040	914830	894070	895530	1135600	0.643827	0.409503	0.560455	1.09482	0.130696	insig
Zmjp000966	C10H13N5O4	Vidarabine	Others	Others	5536-17-4	1	685010	843770	718400	686450	765810	824100	0.155075	0.884421	0.926742	1.01299	0.018613	insig
pme0230	C10H13N5O4	Adenosine	Nucleotides and derivatives	Nucleotides and derivatives	58-61-7	1	705480	827650	750280	679310	735350	868780	0.0056848	0.999889	0.999889	1.00001	1.89544e-05	insig
pme1184	C10H13N5O4	2'-Deoxyguanosine	Nucleotides and derivatives	Nucleotides and derivatives	961-07-9	1	354790	127980	286990	486270	238740	342320	0.630131	0.370399	0.528836	1.38658	0.471526	insig
Zmyn003693	C16H12O4	6-Hydroxy-2'-methoxyflavone	Flavonoids	Flavones	61546-59-6	2	3357.5	4003.2	5148.6	6441.1	5639.2	5424.4	1.15758	0.0655445	0.200368	1.39933	0.484741	insig
mws1662	C16H12O4	Tectochrysin	Flavonoids	Flavones	520-28-5	2	200980	164870	200890	192440	140750	192680	0.450679	0.556616	0.690461	0.927886	-0.107981	insig
Zmdn007764	C15H10O5	isoEmodin	Quinones	Anthraquinone	-	2	134340	74770	179540	538840	620980	81733	0.763512	0.229633	0.395166	3.19453	1.6756	insig
mws0041	C15H10O5	Baicalein	Flavonoids	Flavones	491-67-8	2	59820	63443	70545	36554	31684	39149	1.39563	0.00262265	0.0624325	0.55409	-0.851809	insig
mws1659	C15H10O5	Emodin	Quinones	Anthraquinone	518-82-1	2	136680	72114	175210	487750	611450	84954	0.776066	0.232654	0.398146	3.0837	1.62466	insig
mws1297	C13H18O6	Benzyl glucoside	Phenolic acids	Phenolic acids	-	1	23875	30768	25030	27623	14015	31700	0.329146	0.741301	0.826835	0.920487	-0.11953	insig
Hmhp005335	C15H12O5	Dihydrobaicalein	Flavonoids	Flavanones	35683-17-1	3	8063	7968.2	9311.3	5741.2	4241.6	7287.3	1.11259	0.0732949	0.212097	0.681468	-0.553282	insig
MWSHY0137	C15H12O5	Naringenin	Flavonoids	Flavanones	480-41-1	2	59424	79451	84360	27482	33022	51192	1.23139	0.0238711	0.139003	0.500352	-0.998986	insig
pme3472	C12H16O7	Arbutin	Phenolic acids	Phenolic acids	497-76-7	2	801210	721800	1022700	429070	421070	525590	1.34033	0.0365399	0.162686	0.540411	-0.887871	insig
Lmmn003323	C16H32O3	2-Hydroxyhexadecanoic acid	Organic acids	Organic acids	764-67-0	1	445170	231010	260900	567780	254250	241750	0.163457	0.757192	0.839982	1.13521	0.182956	insig
MWSmce675	C12H16O7	α-Arbutin	Phenolic acids	Phenolic acids	84380-01-8	1	515950	543580	582570	332130	276340	371030	1.35832	0.00401611	0.0792512	0.596492	-0.745425	insig
pmp001264	C16H35NO2	Hexadecylsphingosine	Lipids	Sphingolipids	-	1	2290400	2413600	2692400	2695300	2524800	2856000	0.88964	0.21494	0.382023	1.0919	0.126836	insig
pmb0034	C10H16N2O7	L-α-Glutamyl-L-Glutamic Acid	Amino acids and derivatives	Amino acids and derivatives	3929-61-1	2	44994	43008	63680	366420	91316	28012	0.584191	0.395911	0.548152	3.20241	1.67916	insig
MWSslk154	C12H20O7	Triethyl citrate	Organic acids	Organic acids	77-93-0	3	9213.2	7918.8	5185.5	9612.1	9865.6	9697.7	0.937161	0.193584	0.362181	1.30729	0.386577	insig
mws1038	C11H22N2O4S	Pantetheine	Others	Others	496-65-1	2	69904	85311	48171	79002	83773	73802	0.669189	0.414337	0.565628	1.16319	0.218089	insig
pmp001230	C16H22O4	Senkyunolide M	Others	Others	146986-60-9	1	1134400	1234000	1190500	1164300	1167500	1122400	0.666518	0.359921	0.519778	0.970581	-0.0430798	insig
mws5035	C15H22N2O3	L-Leucyl-L-phenylalanine	Amino acids and derivatives	Amino acids and derivatives	56217-82-4	2	9646.2	5555	4090	12199	9964.7	14986	1.13422	0.0553392	0.187315	1.92573	0.945408	insig
mws0367	C18H30O2	α-Linolenic Acid	Lipids	Free fatty acids	463-40-1	1	14191000	17319000	16302000	24991000	20675000	19041000	1.21599	0.0668213	0.20254	1.35336	0.436549	insig
pmb1650	C18H30O2	Octadeca-11E,13E,15Z-trienoic acid	Lipids	Free fatty acids	25575-00-2	2	2117400	2104200	2109000	2285300	2166800	2064400	0.612891	0.434085	0.587356	1.02937	0.0417551	insig
Lmbn005923	C18H30O2	Crepenynic acid	Lipids	Free fatty acids	2277-31-8	1	135300	173280	159550	242670	193730	191610	1.18985	0.0652168	0.200368	1.34153	0.423878	insig
pmb0889	C18H30O2	Punicic acid (9Z,11E,13Z-octadecatrienoic acid)	Lipids	Free fatty acids	544-72-9	2	279180	284500	237300	511450	424100	480970	1.40109	0.00489699	0.0817951	1.76848	0.822513	insig
mws0629	C13H16N2O5	L-Aspartyl-L-Phenylalanine	Amino acids and derivatives	Amino acids and derivatives	13433-09-5	2	13194	6013.8	9712.1	15000	15743	22377	1.11306	0.0624152	0.198728	1.8368	0.877193	insig
Lmbp010382	C18H16O3	6-Methoxy-2-(2-phenylethyl)chromone	Others	Others	84294-89-3	2	7313.1	7245.5	7938.2	5922.7	8356.3	12818	0.435191	0.52745	0.666612	1.20448	0.268413	insig
Hmhp001812	C11H15N5O4	2'-O-Methyladenosine	Nucleotides and derivatives	Nucleotides and derivatives	2140-79-6	1	49220	56938	69186	36494	46904	59311	0.756239	0.284597	0.448897	0.81388	-0.297112	insig
YC512118	C18H35NO	Oleamide (9-Octadecenamide)	Lipids	Free fatty acids	301-02-0	1	46476	48816	47753	52353	76981	72222	1.17319	0.121503	0.277981	1.40904	0.494712	insig
pme1178	C10H13N5O5	Guanosine	Nucleotides and derivatives	Nucleotides and derivatives	118-00-3	2	3919200	2615600	3805000	5064100	3874800	3850900	0.808506	0.230674	0.395785	1.23695	0.306785	insig
pme3350	C10H13N5O5	8-Hydroxy-2-deoxyguanosine	Nucleotides and derivatives	Nucleotides and derivatives	88847-89-6	2	9188.6	5808.1	8847.5	11168	8500.7	6181.5	0.201054	0.730174	0.819536	1.08413	0.116537	insig
MWSmce333	C10H13N5O5	Crotonoside	Nucleotides and derivatives	Nucleotides and derivatives	1818-71-9	2	392460	206530	369020	318360	231360	252660	0.503868	0.456865	0.608964	0.828896	-0.270736	insig
Zmyn005026	C18H36O2	16-Methylheptadecanoic acid	Lipids	Free fatty acids	2724-58-5	2	33399000	22535000	22172000	28729000	25781000	23852000	0.0627293	0.984311	0.994506	1.00328	0.00472084	insig
pma1751	C12H15NO7	N-(beta-D-Glucosyl)nicotinate	Others	Vitamin	-	2	31508	33754	44182	48876	25612	24415	0.403199	0.719193	0.811455	0.903686	-0.146107	insig
MWS20143	C15H10O6	Luteolin	Flavonoids	Flavones	491-70-3	1	1225300	1531700	1596300	466850	792860	935000	1.22221	0.0172306	0.122583	0.504149	-0.988079	insig
Lmsp004632	C15H10O6	Scutellarein (5,6,7,4'-Tetrahydroxyflavone)	Flavonoids	Flavones	529-53-3	1	409890	371440	399600	378670	449510	443560	0.709893	0.32051	0.479738	1.0769	0.10688	insig
Cmsp008121	C16H14O5	7-O-Methylnaringenin	Flavonoids	Flavanones	-	1	7778600	6422900	7553000	6299100	5050400	6815100	0.943729	0.152547	0.308837	0.834981	-0.260184	insig
pmn001511	C13H18O7	3-Hydroxy-5-Methylphenol-1-O-Glucoside	Phenolic acids	Phenolic acids	-	2	119710	67877	73217	89561	59403	66302	0.565007	0.476791	0.623534	0.825394	-0.276846	insig
Lmbp006165	C17H18O4	6,7-cis-Dihydroxy-2-(2-phenylethyl)-5,6,7,8-tetrahydrochromone	Others	Others	-	2	24728	27873	30687	29690	28336	34671	0.78622	0.292223	0.456058	1.11297	0.154414	insig
Zmyn005252	C17H34O3	3-Hydroxy-palmitic acid methyl ester	Lipids	Free fatty acids	51883-36-4	2	2648	2205.2	2971.6	5058.1	3582.3	3441.6	1.1799	0.09487	0.244701	1.54407	0.626734	insig
MWSslk132	C16H30O4	Hexadecanedioic acid	Lipids	Free fatty acids	505-54-4	2	38753	46139	40511	42361	37705	34646	0.70921	0.322655	0.480845	0.914747	-0.128556	insig
Lmsp004137	C15H12O6	3,4,2',4',6'-Pentahydroxychalcone	Flavonoids	Chalcones	73692-51-0	2	3976600	4223300	3956900	3541700	4535400	4588900	0.290331	0.671772	0.776824	1.04189	0.0591975	insig
mws0064	C15H12O6	Eriodictyol (5,7,3',4'-Tetrahydroxyflavanone)	Flavonoids	Flavanones	552-58-9	2	332590	535490	557310	175960	321800	451440	0.815887	0.212905	0.38168	0.665923	-0.586573	insig
Hmhn000927	C12H16O8	Phloroglucinol-1-O-β-D-glucopyranoside	Phenolic acids	Phenolic acids	-	2	299940	315890	355610	243920	218270	276860	1.22047	0.0308431	0.156847	0.760778	-0.394453	insig
pmn001686	C16H32O4	10,16-Dihydroxypalmitic acid	Lipids	Free fatty acids	3233-90-7	2	16701	23383	15410	7900.6	11466	15702	1.0198	0.112106	0.264956	0.631935	-0.662152	insig
Lmyn007883	C16H32O4	9,16-Dihydroxypalmitic acid	Lipids	Free fatty acids	38076-49-2	2	808850	1155100	700950	453770	574320	704150	1.05113	0.137351	0.298045	0.650021	-0.621443	insig
pmb3081	C6H11PO11	Glucarate O-Phosphoric acid	Others	Saccharides and Alcohols	-	3	384980	348120	597540	185140	459780	436550	0.515786	0.518738	0.658705	0.812744	-0.299127	insig
pmb2657	C10H18N4O6	Argininosuccinic acid	Organic acids	Organic acids	2387-71-5	2	353670	340760	394630	141200	225260	250280	1.23852	0.0247874	0.140155	0.566305	-0.820349	insig
pmb0885	C18H26O3	4-Oxo-9Z,11Z,13E,15E-Octadecatetraenoic Acid	Lipids	Free fatty acids	-	2	36506	38628	35082	40629	33304	40661	0.372049	0.624904	0.740091	1.03972	0.0561978	insig
Zmyn004548	C18H28O3	12-Oxo-phytodienoic acid	Lipids	Free fatty acids	85551-10-6	2	4451.4	5373.5	7139.8	11627	10045	8519	1.27048	0.0216204	0.13346	1.77964	0.831583	insig
pmb2787	C18H30O3	9-Oxo-10E,12Z-octadecadienoic acid	Lipids	Free fatty acids	54232-59-6	2	22141	27945	21493	34946	26998	33456	1.15412	0.0692165	0.205164	1.33279	0.414453	insig
Lmbn005443	C18H30O3	13-KODE; (9Z,11E)-13-Oxooctadeca-9,11-dienoic acid	Lipids	Free fatty acids	54739-30-9	2	8415.1	9828.4	8206.6	13437	9487.6	15618	1.10984	0.145398	0.30471	1.45718	0.543181	insig
Zmyn004732	C18H30O3	2R-hydroxy-9Z,12Z,15Z-octadecatrienoic acid	Lipids	Free fatty acids	-	1	3672.8	3449.8	3144.3	8795.1	3064.8	3249.2	0.515068	0.481317	0.626764	1.47163	0.557417	insig
Zmyn004676	C18H30O3	17-Hydroxylinolenic acid	Lipids	Free fatty acids	-	1	54461	62836	44569	120730	72487	95781	1.23931	0.078621	0.220931	1.78542	0.83626	insig
pmb2786	C18H30O3	9-Hydroxy-10,12,15-octadecatrienoic acid	Lipids	Free fatty acids	89886-42-0	2	9831.7	12036	9232.5	16680	9831.3	13949	0.856647	0.25443	0.420006	1.30097	0.379583	insig
pmb2792	C18H30O3	13-Hydroxy-6,9,11-octadecatrienoic acid	Lipids	Free fatty acids	74784-20-6	2	107380	109200	124410	132800	121630	103910	0.373479	0.598875	0.724456	1.05088	0.0715997	insig
Lmcn009539	C19H34O2	E,E,Z-1,3,12-Nonadecatriene-5,14-diol	Lipids	Free fatty acids	-	1	13385	17326	14360	28897	20571	25391	1.31353	0.0362245	0.162308	1.66091	0.731976	insig
Lmqp000329	C8H14N3O7P	5-Aminoimidazole ribonucleotide	Nucleotides and derivatives	Nucleotides and derivatives	25635-88-5	1	299160	353450	509980	392380	333290	452350	0.146899	0.947384	0.969984	1.01327	0.0190216	insig
pmn001687	C13H12O8	Cis-Coutaric acid	Phenolic acids	Phenolic acids	67920-37-0	2	232580	276330	294510	606530	372280	411930	1.24171	0.105956	0.25722	1.73102	0.791626	insig
Hmqp005455	C18H32O3	15(R)-Hydroxylinoleic Acid	Lipids	Free fatty acids	177931-23-6	2	32092	21927	58030	171280	120110	34631	0.923408	0.21011	0.379573	2.90963	1.54084	insig
Hmqp005411	C18H32O3	9-Oxo-12Z-Octadecenoic acid	Lipids	Free fatty acids	112543-32-5	2	34086	18946	56584	160430	127230	39653	0.98944	0.173691	0.335199	2.986	1.57821	insig
Lmbn005369	C18H32O3	13(S)-HODE;13(S)-Hydroxyoctadeca-9Z,11E-dienoic acid	Lipids	Free fatty acids	10219-69-9	1	366190	408200	355820	797420	626550	702640	1.41106	0.0144455	0.116644	1.88161	0.911965	insig
Lmbn005662	C18H32O3	9(10)-EpOME;(9R,10S)-(12Z)-9,10-Epoxyoctadecenoic acid	Lipids	Free fatty acids	16833-56-0	2	3268.3	2131.5	1891.6	6537.2	2402.3	3037	0.758845	0.349457	0.509466	1.64255	0.715939	insig
pmb2799	C18H32O3	12,13-Epoxy-9-Octadecenoic Acid	Lipids	Free fatty acids	6799-85-5	2	1709	1153.1	1412.3	2848.7	1929.5	1893.9	1.1212	0.107825	0.259991	1.56094	0.642419	insig
Rfmb091	C18H32O3	9S-Hydroxy-10E,12Z-octadecadienoic acid	Lipids	Free fatty acids	15514-85-9	1	375990	415770	364930	780550	606610	726690	1.4038	0.0181699	0.12493	1.8275	0.869871	insig
pme1474	C11H15N5O3S	5'-Deoxy-5'-(methylthio)adenosine	Nucleotides and derivatives	Nucleotides and derivatives	2457-80-9	1	6114900	6942900	7626300	6943700	8063400	9042700	0.886934	0.214652	0.382023	1.16272	0.217503	insig
Zmwp002855	C17H15NO4	Oxoassoanine N-oxide	Alkaloids	Plumerane	-	1	6629300	9058800	8738700	8212700	10312000	11124000	0.875779	0.207306	0.376586	1.21378	0.279504	insig
Lmbn009444	C18H34O3	Ricinoleic acid	Lipids	Free fatty acids	141-22-0	2	32584	37192	39030	53524	44600	47970	1.30312	0.0214646	0.13346	1.3427	0.425139	insig
pmf0297	C20H42O	1-Eicosanol	Lipids	Free fatty acids	629-96-9	2	36314	42398	40112	56232	48505	43697	1.14763	0.0963276	0.24551	1.24919	0.320995	insig
Xmyn008071	C16H12O6	Gnetifolin B	Flavonoids	Flavones	140671-06-3	1	309030	265710	200710	321420	278570	335430	0.847177	0.230905	0.395785	1.20629	0.270581	insig
Hmzp006059	C16H12O6	Ladanetin	Flavonoids	Flavones	-	1	368320	403470	363040	232550	313850	460920	0.513402	0.592083	0.717859	0.88764	-0.171954	insig
Zmhp003514	C16H12O6	6,7,8-Tetrahydroxy-5-methoxyflavone	Flavonoids	Flavones	-	2	479600	426150	388490	472430	383400	492190	0.283207	0.696882	0.796331	1.04155	0.0587367	insig
mws1316	C16H12O6	Hydroxygenkwanin	Flavonoids	Flavones	20243-59-8	2	70450	64475	70966	71606	118330	156910	1.04025	0.196277	0.363113	1.68461	0.752414	insig
Lmcp004624	C16H12O6	3-Methylkaempferol	Flavonoids	Flavonols	1592-70-7	2	930030	796450	750010	1586500	1414600	1440600	1.40321	0.000995438	0.0378339	1.79355	0.842815	insig
Lmjp004941	C16H12O6	Rhamnocitrin (7-Methylkaempferol)	Flavonoids	Flavonols	569-92-6	1	434810	415080	437960	491790	403910	457340	0.530712	0.488857	0.630461	1.05062	0.0712399	insig
mws0058	C16H12O6	Diosmetin (5,7,3'-Trihydroxy-4'-methoxyflavone)	Flavonoids	Flavanones	520-34-3	2	524040	1334900	1007500	269930	12781	515800	0.917126	0.0800524	0.221907	0.278572	-1.84388	insig
pmc1990	C17H16O5	4'-Hydroxy-5,7-dimethoxyflavanone	Flavonoids	Flavanones	-	2	10099000	9362000	9603000	11500000	12344000	11028000	1.31423	0.0198261	0.128153	1.19983	0.262836	insig
pme2816	C20H28O2	4-Oxoretinol	Others	Vitamin	62702-55-0	2	3876.9	5046.4	5520.9	6451.6	4189.1	5434.5	0.45888	0.544694	0.681979	1.11292	0.154346	insig
Zmyn005384	C18H36O3	2R-Hydroxyoctadecanoic Acid	Lipids	Free fatty acids	26633-48-7	1	27347	16072	17905	42733	23844	18436	0.61481	0.407381	0.558977	1.38629	0.471232	insig
pmb3079	C8H16NO9P	N-Acetyl-D-glucosamine-1-phosphate	Others	Saccharides and Alcohols	6866-69-9	2	25500	31593	22594	12462	19521	37778	0.446622	0.712028	0.808906	0.875438	-0.191924	insig
Lmbn006032	C15H10O7	Hypolaetin	Flavonoids	Flavones	27696-41-9	2	44457	84615	60484	38807	23431	76511	0.622202	0.440528	0.593082	0.731968	-0.450147	insig
mws0920	C15H10O7	Tricetin (5,7,3',4',5'-Pentahydroxyflavone)	Flavonoids	Flavones	520-31-0	2	43067	121570	62836	37733	24827	72543	0.715682	0.338597	0.497691	0.59393	-0.751636	insig
Zmpn004713	C15H10O7	Isoetin (5,7,2',4',5'-Pentahydroxyflavone)	Flavonoids	Flavones	1621-84-7	2	52519	103390	57209	31874	16570	67093	0.873486	0.215044	0.382023	0.542127	-0.883298	insig
Zmhn000892	C13H18O8	4-O-Glucosyl-3,4-dihydroxybenzyl alcohol	Phenolic acids	Phenolic acids	-	1	1195400	1221000	1485100	1519700	1406300	1813100	1.01434	0.146078	0.305346	1.21469	0.280584	insig
MWSmce549	C17H34O4	1-Monomyristin	Lipids	Free fatty acids	589-68-4	2	520330	570730	520760	454130	430600	416240	1.35487	0.00975014	0.102956	0.807143	-0.309103	insig
pmn001610	C20H36O2	Eicosadienoic acid	Lipids	Free fatty acids	5598-38-9	2	25849	37531	26768	58174	50542	34224	1.09358	0.113826	0.267254	1.58561	0.665042	insig
pmp000224	C18H14O5	Przewa tanshinone A	Quinones	PhenAnthraquinones	-	3	2951.2	4830	5505.8	1837.6	2762.7	5544.9	0.578222	0.48672	0.629595	0.763543	-0.389218	insig
pmp000223	C18H14O5	1-Ketoisocryptotanshinone	Quinones	PhenAnthraquinones	-	2	9155.1	11273	15060	22155	15662	15466	1.08638	0.104957	0.25722	1.50143	0.58634	insig
pmb2791	C18H30O4	9-Hydroperoxy-10E,12,15Z-octadecatrienoic acid	Lipids	Free fatty acids	111004-08-1	2	25174	32077	34920	47712	39794	37195	1.14215	0.0651839	0.200368	1.35293	0.436088	insig
Lmsn004674	C15H18O7	1-O-cinnamoyl-β-D-glucose	Phenolic acids	Phenolic acids	40004-96-4	2	415020	420740	1407200	1982800	1617300	984850	0.988095	0.151873	0.308735	2.04415	1.0315	insig
mws4016	C19H18O4	Tanshinone IIB	Quinones	PhenAnthraquinones	17397-93-2	2	7426.6	13351	10263	15065	11477	11189	0.72587	0.356674	0.517177	1.21554	0.281594	insig
Zmzn003953	C18H30O4	13(s)-hydroperoxy-(9z,11e,15z)-octadecatrienoic acid	Lipids	Free fatty acids	67597-26-6	1	140130	139630	145150	182100	180050	169940	1.41418	0.0040616	0.0792512	1.25224	0.324513	insig
Lmap001823	C14H17NO7	Dhurrin	Alkaloids	Phenolamine	499-20-7	1	1738000	2793500	2410100	3051700	2920800	3203300	1.07389	0.129202	0.289423	1.32186	0.402566	insig
Lmtp001399	C14H17NO7	5,6-Dihydroxyindole-5-O-β-glucoside	Alkaloids	Plumerane	-	2	8166.1	26855	24719	21327	27286	21916	0.522938	0.611755	0.732764	1.1806	0.239517	insig
Lmcp002302	C12H17N5O5	N6-(2-Hydroxyethyl)adenosine	Nucleotides and derivatives	Nucleotides and derivatives	4338-48-1	2	308290	206560	273820	328560	262980	292170	0.581193	0.429668	0.583587	1.12051	0.164151	insig
pme3967	C12H17N5O5	2-(Dimethylamino)guanosine	Nucleotides and derivatives	Nucleotides and derivatives	2140-67-2	1	243840	193330	248860	342070	255850	284200	1.05068	0.11045	0.262778	1.28583	0.362703	insig
pmp000969	C14H21N3O5	Leonurine	Alkaloids	Phenolamine	24697-74-3	3	4239.7	17457	9442.4	21384	8333.7	86084	0.823237	0.361069	0.520157	3.71885	1.89486	insig
Lmsn002887	C14H16O8	1-O-Caffeoyl xylose	Phenolic acids	Phenolic acids	-	1	3170500	2890300	4179100	3052800	2822100	3542700	0.400511	0.580643	0.71041	0.919696	-0.12077	insig
Jmbn003691	C15H20O7	3,4-dihydroxy-allylbenzene-3-O-β-D-glucopyranoside	Others	Others	-	2	181080	167100	138330	136540	105780	107370	1.19692	0.0497984	0.184254	0.718772	-0.476393	insig
Lmtn003441	C15H20O7	2-Acetyl-3-hydroxyphenyl-1-O-glucoside	Phenolic acids	Phenolic acids	-	2	1311800	1776200	2116500	743800	614650	1412900	1.08552	0.075755	0.21561	0.532491	-0.909171	insig
pmn001689	C18H32O4	9-Hydroxy-12-oxo-15(Z)-octadecenoic acid	Lipids	Free fatty acids	-	2	19602	25458	27349	25854	22629	28234	0.407323	0.642914	0.756461	1.0595	0.0833773	insig
Lmbn005287	C18H32O4	7S,8S-DiHODE; (9Z,12Z)-(7S,8S)-Dihydroxyoctadeca-9,12-dienoic acid	Lipids	Free fatty acids	143288-65-7	2	6069.1	5652.2	4743.7	11999	5420.4	7244	0.857725	0.296621	0.460606	1.49793	0.582969	insig
Rfmb087	C18H32O4	9-Hydroxy-13-oxo-10-octadecenoic Acid	Lipids	Free fatty acids	-	2	39926	43566	29398	60549	46228	52530	1.13467	0.0596331	0.194487	1.41117	0.496892	insig
pmb2804	C18H32O4	13S-Hydroperoxy-9Z,11E-octadecadienoic acid	Lipids	Free fatty acids	33964-75-9	2	9753.9	11845	8264.6	17368	14341	10749	1.01881	0.146842	0.305346	1.42174	0.507653	insig
HJAP057	C17H14O6	Dihydroxy-dimethoxyflavone	Flavonoids	Flavones	-	2	130190	128220	100360	88362	57376	88719	1.1441	0.0433285	0.17478	0.653502	-0.613736	insig
Zmjp006969	C17H14O6	Pectolinarigenin	Flavonoids	Flavones	520-12-7	2	128170	108280	106080	94286	39668	117290	0.732141	0.316201	0.479738	0.733495	-0.447141	insig
Smfp006912	C17H14O6	nepetoidin A	Phenolic acids	Phenolic acids	-	3	24366	28066	19929	59602	31512	35617	1.12484	0.167517	0.328004	1.75137	0.808485	insig
Smfp006556	C17H14O6	nepetoidin B	Phenolic acids	Phenolic acids	55486-06-1	2	14136	31419	25531	26020	21829	15503	0.193234	0.690408	0.792905	0.891202	-0.166175	insig
mws0038	C17H14O6	Kumatakenin	Flavonoids	Flavonols	3301-49-3	2	5057300	4060100	4112600	3992300	2874000	3835600	0.951292	0.152209	0.308735	0.808912	-0.305946	insig
Hmxp007521	C17H14O6	3’,4’-Dihydroxy-7,5’-dimethoxyflavone	Flavonoids	Flavones	-	2	57765	45642	50793	42576	32735	43005	1.11527	0.0696199	0.205791	0.767289	-0.382158	insig
pmp000161	C17H14O6	5,2'-Dihydroxy-7,8-dimethoxyflavone	Flavonoids	Flavones	41060-16-6	2	197730	170900	187710	153890	126390	171790	1.05814	0.101626	0.254099	0.812579	-0.299421	insig
Lmmn002179	C14H18O8	Methyl salicylate-2-O-glucoside	Phenolic acids	Phenolic acids	10019-60-0	1	620950	522640	542560	458560	389510	284780	1.19303	0.0462739	0.180283	0.671856	-0.573776	insig
Lmbn005487	C18H34O4	12,13-DHOME; (9Z)-12,13-Dihydroxyoctadec-9-enoic acid	Lipids	Free fatty acids	263399-35-5	2	18563	16963	14961	20082	13842	14830	0.248963	0.809438	0.873769	0.965674	-0.0503914	insig
Lmbn007891	C18H34O4	Hydroxy ricinoleic acid	Lipids	Free fatty acids	-	2	7894	9535.3	8942.3	16581	12318	10713	1.18541	0.11926	0.276072	1.50207	0.586952	insig
MWSmce415	C17H14O6	Cirsimaritin	Flavonoids	Flavones	6601-62-3	2	115910	133230	95142	41025	57327	79086	1.2259	0.0233888	0.139003	0.515386	-0.956276	insig
MWSmce539	C18H34O4	Dibutyl sebacate	Lipids	Free fatty acids	109-43-3	2	1762.5	1826.2	2441.3	1864.1	2737.8	1357.4	0.151903	0.962099	0.981304	0.988275	-0.0170151	insig
Zmzp004111	C16H12O7	Selagin	Flavonoids	Flavones	-	2	3601900	3891800	3680700	6945500	6881300	7463800	1.4475	0.000652349	0.032033	1.9053	0.930019	insig
mws0066	C16H12O7	Isorhamnetin	Flavonoids	Flavonols	480-19-3	1	7847.1	8559.7	6635	8143.1	12060	17276	1.0208	0.206609	0.376586	1.62657	0.701833	insig
pmf0371	C16H12O7	Pedalitin	Flavonoids	Flavones	22384-63-0	3	5919500	7623500	8661200	2413300	3873900	5625800	1.11792	0.0500524	0.184558	0.53652	-0.898296	insig
pmb2871	C13H16O9	1-O-Gentisoyl-D-glucoside	Phenolic acids	Phenolic acids	23445-11-6	1	3830000	2993600	3669600	5565400	5174400	6016400	1.35547	0.00414343	0.0792512	1.59686	0.67524	insig
pmn001367	C13H16O9	Protocatechuic acid-4-O-glucoside	Phenolic acids	Phenolic acids	-	1	2799800	2424300	2725300	3827500	3998100	4489400	1.38897	0.00647194	0.086646	1.54917	0.631499	insig
Jmwn002172	C14H20O8	3,4-dihydroxyphenylethanol-β-D-glucopyranoside	Phenolic acids	Phenolic acids	-	2	6096600	3438800	5776100	5313900	6063600	6254000	0.568411	0.459202	0.610429	1.15152	0.20354	insig
Hmtn001120	C14H20O8	5-(2-Hydroxyethyl)-2-O-glucosylphenol	Phenolic acids	Phenolic acids	-	1	320490	163530	322130	128100	298010	163210	0.66979	0.382933	0.541062	0.73103	-0.451997	insig
pmb2221	C18H39NO3	4-Hydroxysphinganine	Lipids	Sphingolipids	554-62-1	2	222790	133820	187310	116040	96655	92615	1.26786	0.0820194	0.224037	0.561314	-0.83312	insig
pmb0751	C16H16O7	Trans-5-O-(p-Coumaroyl)shikimate	Phenolic acids	Phenolic acids	-	2	926330	1177300	987680	609110	719260	757550	1.28809	0.0275124	0.148346	0.674769	-0.567535	insig
pme2074	C18H29NO4	(-)-Jasmonoyl-L-Isoleucine	Amino acids and derivatives	Amino acids and derivatives	120330-93-0	3	137760	411280	454860	396890	453920	417130	0.636919	0.469733	0.617483	1.26301	0.336871	insig
pme3188	C9H13N2O9P	Uridine 5'-monophosphate	Nucleotides and derivatives	Nucleotides and derivatives	58-97-9	3	10037	9	7700.7	18495	9	18297	0.0997203	0.423077	0.576094	2.07368	1.05219	insig
Hmqp006023	C20H36O3	Ethyl 9-Hydroxy-10,12-octadecadienoic acid	Lipids	Free fatty acids	-	2	2170.1	1418.2	2089.4	2550.7	2640.5	1824.8	0.715095	0.273513	0.436963	1.23571	0.305342	insig
mws0983	C20H39NO2	N-Oleoylethanolamine	Alkaloids	Alkaloids	111-58-0	2	18991	13654	16668	26947	25539	24422	1.31313	0.014292	0.116644	1.55959	0.641166	insig
Lmsn003111	C15H18O8	1-O-p-Coumaroyl-β-D-glucose*	Phenolic acids	Phenolic acids	7139-64-2	2	908020	369110	449500	1192300	775800	346920	0.356964	0.548401	0.684226	1.34077	0.423066	insig
Lmqn009304	C19H18O5	Eucalyptin (5-Hydroxy-7,4'-dimethoxy-6,8-dimethylflavone)	Flavonoids	Flavanones	3122-88-1	2	80628	92703	100080	62771	94853	62494	0.889056	0.238749	0.404289	0.805081	-0.312794	insig
Lmqn000351	C12H22O10	Rutinose	Others	Saccharides and Alcohols	90-74-4	2	11183	12404	16628	12979	18344	19928	0.824554	0.244471	0.409232	1.27442	0.349846	insig
Lmsp008264	C18H16O6	4'-Hydroxy-5,6,7-trimethoxyflavone	Flavonoids	Flavones	6938-18-7	2	1642800	1102900	1379700	762130	716250	897360	1.31083	0.051947	0.186331	0.575881	-0.796157	insig
Hmsn002272	C15H20O8	Demethyl coniferin	Phenolic acids	Phenolic acids	-	2	25074000	22555000	28372000	42309000	37016000	48316000	1.35456	0.0184416	0.12493	1.67946	0.748002	insig
pmn001691	C18H32O5	9,12,13-Trihydroxy-10,15-octadecadienoic acid	Lipids	Free fatty acids	-	1	110710	181800	152760	213700	195510	243070	1.16181	0.0581554	0.19183	1.46491	0.550811	insig
mws0884	C10H12N5O6P	Cyclic 3',5'-Adenylic acid	Nucleotides and derivatives	Nucleotides and derivatives	60-92-4	2	209110	213820	232400	153360	194280	311110	0.113656	0.983053	0.994506	1.00522	0.00750948	insig
Lmqp006559	C20H43NO2	2-Amino-1,3-eicosanediol	Others	Saccharides and Alcohols	-	2	649030	584630	627840	645380	616490	640750	0.436852	0.562035	0.693974	1.02209	0.0315218	insig
Hmhp005160	C17H14O7	Rehderianin I	Flavonoids	Flavonols	90965-30-3	2	241910	151600	201350	106200	111630	141000	1.22588	0.0786539	0.220931	0.603218	-0.72925	insig
Lmtn002565	C14H18O9	1-O-Vanilloyl-D-Glucose	Phenolic acids	Phenolic acids	-	1	113980	178860	118730	168420	153070	187620	0.895165	0.258621	0.424312	1.23699	0.30684	insig
Zmhn001883	C14H18O9	Vanillic acid-4-O-glucoside	Phenolic acids	Phenolic acids	32142-31-7	2	20996	15756	14729	18948	14331	13990	0.41858	0.607392	0.730641	0.918183	-0.123146	insig
Lmsp008681	C18H18O6	5-Hydroxy-7,8,4'-Trimethoxyflavanone	Flavonoids	Flavanones	-	3	79722	99294	80963	57677	58072	68374	1.26861	0.037209	0.163628	0.708223	-0.497725	insig
pmn001517	C15H22O8	3,4,5-Trimethoxyphenyl-1-O-Glucoside	Phenolic acids	Phenolic acids	-	2	21361000	19382000	18647000	15471000	15857000	16647000	1.33906	0.0281445	0.150092	0.807796	-0.307937	insig
pmp001045	C15H22O8	Bartsioside	Others	Others	62133-72-6	2	169460	125420	120590	116700	80837	88567	1.13073	0.0933697	0.243169	0.688627	-0.538205	insig
pmn001694	C18H34O5	9,10,13-Trihydroxy-11-Octadecenoic Acid	Lipids	Free fatty acids	29907-57-1	2	126750	180290	156670	233280	236660	282950	1.32241	0.0124288	0.113414	1.62362	0.699216	insig
Lmbn004240	C18H34O5	9,10-Dihydroxy-12,13-epoxyoctadecanoic acid	Lipids	Free fatty acids	-	2	11415	18799	23176	26791	15500	16509	0.301142	0.735579	0.82302	1.10133	0.139247	insig
pmp001284	C19H38O4	Monopalmitin	Lipids	Glycerol ester	542-44-9	1	84532	84831	80354	82348	89233	84250	0.53075	0.467257	0.616305	1.02448	0.0348971	insig
pme3184	C10H14N5O6P	2'-Deoxyadenosine-5'-monophosphate	Nucleotides and derivatives	Nucleotides and derivatives	653-63-4	2	86224	107730	120470	95856	87336	91943	0.734265	0.319203	0.479738	0.875045	-0.192572	insig
pmb0789	C14H21NO8	Pyridoxine-5'-O-glucoside	Others	Vitamin	-	2	469760	413690	553680	471270	382040	316510	0.879185	0.215753	0.382153	0.813997	-0.296904	insig
pmc0066	C10H13N4O7P	2'-Deoxyinosine-5'-monophosphate	Nucleotides and derivatives	Nucleotides and derivatives	3393-18-8	2	1182400	4067800	2428200	1450400	3101000	2519200	0.00899251	0.846399	0.900978	0.920843	-0.118973	insig
pmb2928	C13H16O10	Gallic acid-4-O-glucoside*	Phenolic acids	Phenolic acids	84274-52-2	2	1502600	1412900	1753500	3035600	1952100	3298800	1.23618	0.0919646	0.240678	1.77479	0.827649	insig
Smcn000644	C14H20O9	Leonuriside A	Phenolic acids	Phenolic acids	-	2	895190	964700	1009600	531890	438890	605740	1.36907	0.00286472	0.0632359	0.549408	-0.864051	insig
Lmzp003207	C16H28O7	(3R,4R)-p-Menth-1-ene-3,4-diol-3-O-β-D-glucoside	Others	Others	-	2	7064300	7603000	7515800	9058300	8285200	9852800	1.29173	0.0524264	0.186331	1.22599	0.293949	insig
Lmzp003064	C16H28O7	(3R,4S,6R)-p-Menth-1-ene-3,6-diol-3-O-β-D-glucoside	Others	Others	-	2	6885200	7411400	6720700	8358700	8215000	9170300	1.33934	0.0155786	0.12113	1.2249	0.292659	insig
Lmqn000432	C9H19O11P	1-(sn-Glycero-3-phospho)-1D-myo-inositol	Others	Saccharides and Alcohols	-	2	1141900	1225700	1488800	1567000	1765200	2370400	1.16482	0.110319	0.262778	1.47874	0.564365	insig
Hmln002806	C16H16O8	5-O-Caffeoylshikimic acid	Phenolic acids	Phenolic acids	180981-12-8	2	3536700	3827000	3266400	6571300	4555900	4575200	1.19875	0.120138	0.276072	1.47716	0.56283	insig
pmb2636	C20H32O4	8,15-Dihydroxy-5,9,11,13-eicosatetraenoic acid	Lipids	Free fatty acids	77667-08-4	2	333210	421350	376410	264610	212580	266110	1.29338	0.01778	0.124693	0.657223	-0.605544	insig
pmb0382	C19H14O6	O-Feruloyl 4-hydroxycoumarin	Lignans and Coumarins	Coumarins	-	2	67005	29781	54757	46216	52695	21506	0.492021	0.514575	0.654969	0.794606	-0.331688	insig
pmb3074	C16H18O8	5-O-p-Coumaroylquinic acid*	Phenolic acids	Phenolic acids	1899-30-5	1	532650	512400	363550	344400	885760	687770	0.538946	0.398797	0.55072	1.36159	0.445288	insig
pmn001421	C16H18O8	3-O-p-Coumaroylquinic acid*	Phenolic acids	Phenolic acids	87099-71-6	1	3090000	3740800	3607400	4916400	6821300	6390300	1.3412	0.0357859	0.162022	1.7367	0.796347	insig
Cmyn001328	C15H16O9	Daphnin	Lignans and Coumarins	Coumarins	486-55-5	1	1150500	1191900	1476000	731630	950370	993760	1.19188	0.0461239	0.180283	0.700754	-0.51302	insig
mws1015	C15H16O9	Esculin (6,7-DihydroxyCoumarin-6-glucoside)	Lignans and Coumarins	Coumarins	531-75-9	1	1095500	1066200	972770	758030	726180	1021900	1.03123	0.142667	0.303334	0.799532	-0.322772	insig
Lmsn002548	C15H18O9	1-O-Caffeoyl-β-D-glucose	Phenolic acids	Phenolic acids	14364-08-0	2	19035000	9804400	11213000	27156000	30186000	7478300	0.464798	0.370629	0.528836	1.61839	0.694557	insig
Jmwn002620	C15H18O9	Vanillic Acid-4-O-Glucuronide	Phenolic acids	Phenolic acids	-	2	1895600	832280	1193200	3237400	3595400	551010	0.401857	0.353654	0.514188	1.88311	0.913114	insig
Lmsn000381	C12H22O11	D-Maltose*	Others	Saccharides and Alcohols	133-99-3	1	1660700	1332100	2593100	3789300	3839900	1344400	0.64176	0.306554	0.468564	1.60647	0.683897	insig
mws1080	C12H22O11	Galactinol*	Others	Saccharides and Alcohols	3687-64-7	1	5308800	6490800	5132100	9348100	6452800	5289900	0.69184	0.372226	0.529706	1.24564	0.316887	insig
mws1333	C12H22O11	Melibiose*	Others	Saccharides and Alcohols	585-99-9	1	1028000	1148100	1104100	2869300	1545300	1066900	0.859291	0.306335	0.468564	1.67109	0.740787	insig
MA10039641	C12H22O11	Lactobiose*	Others	Saccharides and Alcohols	63-42-3	1	1729400	2157800	3111300	4103100	5036100	2287200	0.900204	0.202411	0.371895	1.63269	0.707253	insig
mws0264	C12H22O11	D-Trehalose*	Others	Saccharides and Alcohols	99-20-7	1	1007900	1023200	2338800	2639100	1596500	2086100	0.829174	0.298252	0.461131	1.44665	0.532712	insig
mws5038	C12H22O11	Isomaltulose*	Others	Saccharides and Alcohols	13718-94-0	1	1050600	1835000	3672700	4983400	2707700	2218100	0.710419	0.387994	0.543495	1.51094	0.595447	insig
pme0519	C12H22O11	D-Sucrose*	Others	Saccharides and Alcohols	57-50-1	1	5567400	5059500	4423000	9086700	5848400	5026200	0.798189	0.31625	0.479738	1.32634	0.407452	insig
pmb2211	C19H38N2O3	Cocamidopropyl betaine	Alkaloids	Alkaloids	-	1	25052	18765	23411	25989	30259	18571	0.355416	0.561081	0.693595	1.11291	0.154342	insig
MWSmce203	C12H22O11	D-(+)-Cellobiose*	Others	Saccharides and Alcohols	528-50-7	1	39334	41578	68498	64871	50716	32282	0.0556716	0.971036	0.987826	0.989686	-0.0149571	insig
Zmlp007578	C17H12O8	3,3',4-O-Trimethylellagic acid	Tannins	Tannin	1617-49-8	2	9	9	71694	5153.1	3694.5	3312.4	0.668496	0.493519	0.63571	0.169567	-2.56007	insig
Smbp005175	C18H16O7	rivularin	Flavonoids	Flavones	70028-59-0	2	6497.1	5142.8	1873	6537.4	5652.3	2990.2	0.281406	0.766092	0.84223	1.12336	0.167825	insig
Zmap009745	C18H16O7	Ayanin (3',5-Dihydroxy-3,4',7-Trimethoxyflavone)	Flavonoids	Flavones	572-32-7	2	24246	48132	30825	23965	19868	30766	0.739148	0.315435	0.479738	0.722838	-0.468257	insig
Smfn005554	C18H16O7	clinopodic acid A	Phenolic acids	Phenolic acids	145757-61-5	1	2275100	2789300	3672300	2332600	2715700	1187700	0.801563	0.247121	0.412132	0.713771	-0.486468	insig
MWS1983	C12H24O11	Maltitol	Others	Saccharides and Alcohols	585-88-6	2	355700	367500	706200	1039300	958440	701370	1.15752	0.0518757	0.186331	1.88828	0.917074	insig
MWSslk074	C12H24O11	Lactitol	Others	Saccharides and Alcohols	585-86-4	2	9534600	7201900	7777700	9791800	7554100	8397900	0.298038	0.690928	0.792905	1.05016	0.0706073	insig
mws0609	C10H12N5O7P	Guanosine 3',5'-cyclic monophosphate	Nucleotides and derivatives	Nucleotides and derivatives	7665-99-8	2	199990	248060	233800	135520	164110	270640	0.631945	0.467419	0.616305	0.836357	-0.257809	insig
pmb0801	C14H19NO9	4-Pyridoxic acid-O-glucoside	Others	Vitamin	-	2	56536	32568	61966	56394	40325	36192	0.34383	0.612994	0.733269	0.879797	-0.184757	insig
Smmp009329	C20H26O5	isorosmnol	Terpenoids	Ditepenoids	-	2	16585	16307	19352	15576	16526	18605	0.268734	0.717997	0.811455	0.97058	-0.0430804	insig
Smmp008919	C20H26O5	epirosmanol	Terpenoids	Ditepenoids	-	3	18808	13870	18042	17789	18840	16618	0.348694	0.65123	0.760873	1.04982	0.0701455	insig
pmb0981	C10H14N5O7P	Adenosine 5'-monophosphate	Nucleotides and derivatives	Nucleotides and derivatives	61-19-8	2	1027300	580790	735590	561740	479940	507080	1.10878	0.176632	0.340262	0.660824	-0.597662	insig
mws0874	C10H14N5O7P	3'-Adenylic Acid	Nucleotides and derivatives	Nucleotides and derivatives	84-21-9	3	10594	11475	16905	11453	13386	7682.5	0.576459	0.453836	0.605787	0.834441	-0.261118	insig
Zmjn001030	C10H14N5O7P	Adenosine 2'-Phosphate	Nucleotides and derivatives	Nucleotides and derivatives	130-49-4	3	34492	30466	37500	43790	35906	48902	1.04577	0.133323	0.294353	1.25513	0.327836	insig
pmb0532	C10H13N4O8P	Inosine 5'-monophosphate	Nucleotides and derivatives	Nucleotides and derivatives	131-99-7	2	72620	39762	49148	55990	37307	29737	0.715079	0.365415	0.524742	0.761679	-0.392745	insig
Lmhp011388	C21H36O4	2-α-Linolenoyl-glycerol*	Lipids	Glycerol ester	55268-58-1	1	134140	163320	134910	203430	261930	206750	1.31225	0.0336652	0.161682	1.55448	0.636431	insig
Lmhp011562	C21H36O4	1-α-Linolenoyl-glycerol*	Lipids	Glycerol ester	-	1	128460	158680	133280	193430	247760	207760	1.32542	0.0238604	0.139003	1.54358	0.626276	insig
mws2108	C16H18O9	Cryptochlorogenic acid (4-O-caffeoylquinic acid)*	Phenolic acids	Phenolic acids	905-99-7	1	7971400	7490500	7441900	7744700	7215900	7417000	0.537046	0.486214	0.629595	0.977026	-0.0335317	insig
mws1077	C16H18O9	scopoletin-7-O-glucoside (Scopolin)	Lignans and Coumarins	Coumarins	531-44-2	2	88342	70745	68000	118840	152350	86643	1.0902	0.137711	0.298045	1.57575	0.656041	insig
mws0178	C16H18O9	Chlorogenic acid (3-O-caffeoylquinic acid)*	Phenolic acids	Phenolic acids	327-97-9	1	8001300	6859100	6833900	7352900	6056600	6174400	0.799472	0.281577	0.446772	0.902721	-0.147648	insig
pme1816	C16H18O9	Neochlorogenic acid (5-O-caffeoylquinic acid)*	Phenolic acids	Phenolic acids	906-33-2	1	1181600	1459900	1291000	1060500	975420	755930	1.19812	0.0359112	0.162022	0.709943	-0.494225	insig
Lmhp112042	C21H38O4	1-Linoleoylglycerol*	Lipids	Glycerol ester	2277-28-3	1	14438	16856	13199	19413	24150	22123	1.3078	0.0172507	0.122583	1.47632	0.562008	insig
Lmhp012042	C21H38O4	2-Linoleoylglycerol*	Lipids	Glycerol ester	3443-82-1	2	15116	15472	14487	19289	21998	20355	1.39791	0.0119104	0.111129	1.36754	0.451586	insig
mws0096	C20H20O6	Piperitol	Lignans and Coumarins	Lignans	52151-92-5	3	5381.3	4944.5	6984.5	1144.9	5116.2	7551.5	0.5464	0.603855	0.727202	0.797941	-0.325646	insig
Hmhp007382	C19H18O7	Altisin	Flavonoids	Flavones	-	2	2070.5	7857.5	8176	2654.9	4057.2	3761.9	0.537355	0.32759	0.486848	0.578546	-0.789496	insig
Zmjp010694	C19H18O7	5-Hydroxy-3,7,3',4'-tetramethoxyflavone (Retusin)	Flavonoids	Flavones	1245-15-4	2	3346.1	10644	9299.5	2685.6	4141.4	5393.3	0.789708	0.236422	0.40203	0.524711	-0.930406	insig
mws1526	C16H22O9	sweroside	Terpenoids	Monoterpenoids	14215-86-2	2	226120	194390	285870	267870	224500	294820	0.562815	0.472329	0.618815	1.1144	0.156267	insig
mws0097	C20H22O6	Pinoresinol*	Lignans and Coumarins	Lignans	487-36-5	1	191330	236710	205930	199320	160900	219840	0.525497	0.45967	0.610429	0.914964	-0.128212	insig
Lmdn004267	C20H22O6	Epipinoresinol*	Lignans and Coumarins	Lignans	24404-50-0	1	182910	235770	207050	202420	172090	223920	0.261166	0.693017	0.794344	0.956371	-0.0643578	insig
Lmfn004235	C18H16O8	Myricetin-3,7,3'-trimethyl ether	Flavonoids	Flavonols	-	2	3298600	2906700	3499800	3367600	3528300	2667600	0.164464	0.889706	0.93137	0.98541	-0.0212044	insig
MWS20155	C18H16O8	Rosmarinic acid	Phenolic acids	Phenolic acids	537-15-5	1	9253200	8136600	13196000	11276000	13815000	7780300	0.192627	0.760062	0.84077	1.07472	0.103967	insig
pmb0998	C10H14N5O8P	Guanosine 5'-monophosphate	Nucleotides and derivatives	Nucleotides and derivatives	85-32-5	3	16688	12183	7971.7	8595.2	14617	17173	0.2201	0.757913	0.839982	1.09615	0.132448	insig
Lmgp003270	C16H16O10	scopoletin-7-O-glucuronide	Lignans and Coumarins	Coumarins	132752-65-9	2	30876	34695	28795	16583	19766	28404	1.09822	0.0896136	0.235675	0.68619	-0.54332	insig
pmb0752	C17H20O9	3-O-Feruloylquinic acid*	Phenolic acids	Phenolic acids	1899-29-2	2	32094	31223	17184	21494	25194	13140	0.687607	0.3202	0.479738	0.743196	-0.428186	insig
Lmtn003598	C18H24O8	3-Prenyl-4-O-glucosyloxy-4-hydroxybenzoic Acid	Phenolic acids	Phenolic acids	-	2	44723	58265	65712	59319	52563	89888	0.586379	0.458386	0.610234	1.19603	0.258252	insig
Lmbp002309	C17H22O9	Sinapaldehyde-4-O-Glucoside	Phenolic acids	Phenolic acids	154461-65-1	2	77846	71459	95097	106360	86755	66416	0.203653	0.731759	0.820457	1.0619	0.0866508	insig
pmn001695	C16H20O10	Trihydroxycinnamoylquinic acid	Phenolic acids	Phenolic acids	-	1	13548000	15760000	13499000	11313000	9653100	12253000	1.18149	0.0398953	0.16912	0.77602	-0.365834	insig
Lmsp010424	C20H20O7	3,4',5,6,7-Pentamethoxyflavone	Flavonoids	Flavones	4472-73-5	2	15225	56107	24450	13198	14404	33426	0.515458	0.468116	0.616305	0.637155	-0.650283	insig
pmb0108	C19H18O8	Feruloyl syringic acid	Phenolic acids	Phenolic acids	-	2	40102	42963	49618	86140	87682	88599	1.43024	0.00267241	0.0624325	1.9778	0.9839	insig
Smfn005734	C19H18O8	clinopodic acid B	Phenolic acids	Phenolic acids	1174920-55-8	3	885750	1296300	785790	916800	769270	541870	0.797777	0.272708	0.436963	0.750694	-0.413703	insig
mws0232	C17H20N4O6	Riboflavin (Vitamin B2)	Others	Vitamin	83-88-5	2	294270	459850	351170	701210	725950	720470	1.36799	0.0171303	0.122583	1.94305	0.958321	insig
pme3337	C14H17N5O8	Succinyladenosine	Nucleotides and derivatives	Nucleotides and derivatives	4542-23-8	1	2201000	1878800	1866400	4030900	3544700	2968700	1.35382	0.0270042	0.146341	1.77328	0.826423	insig
Lmbp003208	C17H20O10	Fraxidin-8-O-glucoside	Lignans and Coumarins	Coumarins	-	2	126120	158510	140390	144950	137490	126760	0.301803	0.656067	0.762998	0.962778	-0.0547246	insig
Hmbn005951	C21H20O7	1,3-O-Di-p-Coumaroylglycerol	Phenolic acids	Phenolic acids	-	2	9854.3	10063	11777	25403	18430	14066	1.22702	0.113587	0.267254	1.8268	0.869315	insig
Zmhn002227	C17H22O10	Sinapoyl-4-O-glucoside	Phenolic acids	Phenolic acids	-	2	275060	143830	183910	436830	292820	196260	0.799778	0.267274	0.43204	1.53602	0.619193	insig
HJN003	C17H22O10	1-O-Sinapoyl-D-glucose	Phenolic acids	Phenolic acids	-	2	150860	70289	137770	82669	112840	80683	0.594696	0.391112	0.545726	0.769511	-0.377987	insig
pmn001423	C19H30O8	Roseoside	Others	Others	54835-70-0	2	33551	22598	44116	85689	36786	21521	0.354441	0.536484	0.67406	1.43615	0.522211	insig
Cmdp003280	C17H24O10	7-dehydroxyzaluzioside	Terpenoids	Monoterpenoids	-	3	123590	80589	168690	128260	73440	56436	0.756123	0.317725	0.479738	0.692297	-0.530538	insig
Lmzn001582	C18H28O9	5'-Glucosyloxyjasmanic acid	Phenolic acids	Phenolic acids	-	1	11916000	10321000	7163600	12974000	8047200	10263000	0.227412	0.768699	0.844231	1.06407	0.0895886	insig
Zmjp003597	C19H32O8	Ampelopsisionoside	Others	Others	-	2	47418	52595	56039	30141	45261	34041	1.18857	0.0548986	0.187004	0.701324	-0.511847	insig
Lmwp011196	C24H38O4	Bis(2-ethylhexyl)phthalate	Phenolic acids	Phenolic acids	117-81-7	2	20895000	12966000	20765000	21022000	12391000	13390000	0.495204	0.528471	0.667116	0.85679	-0.222987	insig
pmc0281	C15H21N5O8	Ribosyladenosine	Nucleotides and derivatives	Nucleotides and derivatives	-	2	341430	189280	262260	348110	345940	276870	0.716899	0.317794	0.479738	1.22441	0.292086	insig
mws0043	C21H22O8	Nobiletin (5,6,7,8,3',4'-Hexamethoxyflavone)	Flavonoids	Flavones	478-01-3	2	2417.1	1740.3	1442.2	1627.6	1540.9	2129	0.177055	0.785392	0.85655	0.94605	-0.0800121	insig
Hmln003529	C18H26O10	Benzyl β-primeveroside	Phenolic acids	Phenolic acids	130622-31-0	2	19341	32066	30215	43245	35458	34797	1.04833	0.100527	0.252613	1.39056	0.475662	insig
Cmjn004337	C18H26O10	Benzyl-(2''-O-xylosyl)glucoside	Phenolic acids	Phenolic acids	-	1	266780	284200	413290	454700	333210	620810	0.933301	0.214378	0.382023	1.46092	0.546876	insig
pme3007	C9H14N2O12P2	Uridine 5'-diphosphate	Nucleotides and derivatives	Nucleotides and derivatives	58-98-0	2	33941	50631	39884	33297	46454	41702	0.0749323	0.880295	0.923321	0.975871	-0.0352377	insig
Jmmn007724	C22H34O7	isoforskolin	Terpenoids	Ditepenoids	64657-21-2	2	33788	35284	33984	18466	26018	16397	1.30249	0.0377081	0.164583	0.590756	-0.759365	insig
Jmmn007833	C22H34O7	forskolin	Terpenoids	Ditepenoids	66575-29-9	2	27558	30633	27570	15489	27085	15393	1.09338	0.131846	0.292294	0.675913	-0.56509	insig
MWS20152	C22H26O8	syringaresinol	Lignans and Coumarins	Lignans	21453-71-4	3	19433	17604	20707	30924	18405	17074	0.375691	0.582695	0.712109	1.14995	0.201577	insig
Hmcp005697	C30H48O	δ-Amyrenone	Terpenoids	Triterpene	20248-08-2	2	204180	113140	237490	103770	102870	109040	1.10559	0.164805	0.324319	0.568988	-0.813531	insig
Lmyp006119	C30H48O	β-Amyrone	Terpenoids	Triterpene	638-97-1	2	118060	75814	129400	78681	64702	80974	1.01546	0.172298	0.333711	0.694015	-0.526961	insig
pmf0085	C30H50O	Cycloartenol	Terpenoids	Triterpene	469-38-5	2	4590.9	4183.4	3969.2	3819.8	3656.9	3789.3	1.18083	0.105171	0.25722	0.884059	-0.177786	insig
pme2117	C10H15N5O10P2	Adenosine 5'-diphosphate	Nucleotides and derivatives	Nucleotides and derivatives	58-64-0	3	40426	40814	43829	20888	40692	45806	0.558091	0.520042	0.65958	0.858614	-0.219918	insig
mws0072	C21H20O10	Apigenin-5-O-glucoside	Flavonoids	Flavones	28757-27-9	1	49091000	51501000	53961000	34764000	35848000	33306000	1.42982	0.00172313	0.0513589	0.672378	-0.572656	insig
MWS20148	C21H20O10	Apigenin-3'-O-α-D-glucopyranoside	Flavonoids	Flavones	-	2	855130	505410	728670	442770	511320	579030	0.95276	0.203841	0.373405	0.733828	-0.446487	insig
Lmgp004731	C21H20O10	Genistein-7-O-galactoside	Flavonoids	Isoflavones	-	1	511310	326400	324240	217070	272690	324860	0.987336	0.195338	0.36275	0.70108	-0.512349	insig
MWSHY0181	C21H20O10	vitexin	Flavonoids	Flavonoid carbonoside	3681-93-4	1	6203500	8354000	6632900	4671300	3140200	3331100	1.30419	0.0175493	0.123884	0.525832	-0.927325	insig
pmp000413	C21H20O10	Genistein-8-C-glucoside	Flavonoids	Isoflavones	66026-80-0	1	8464500	11409000	11625000	5509700	5855600	5241600	1.3667	0.0363037	0.162308	0.527228	-0.9235	insig
MWSHY0008	C21H20O10	Isovitexin	Flavonoids	Flavonoid carbonoside	38953-85-4	1	6458300	8651800	8949500	4596600	4221200	3907100	1.35747	0.0339909	0.161682	0.528891	-0.918958	insig
mws1434	C21H20O10	Apigenin-6-C-glucoside (Isovitexin)	Flavonoids	Flavonoid carbonoside	29702-25-8	1	1766500	2621600	2435200	1603700	1252600	1014200	1.2209	0.0415677	0.169776	0.567248	-0.81795	insig
Lman003972	C21H22O10	Robustaside B;[6'-O-Caffeoylarbutin]	Phenolic acids	Phenolic acids	136172-60-6	2	270610	348030	317130	330530	229270	228420	0.764518	0.302455	0.465032	0.842322	-0.247556	insig
Lmhp008273	C20H40NO7P	LysoPE 15:1(2n isomer)	Lipids	LPE	-	2	28612	21108	19770	12636	16649	17151	1.17296	0.0892289	0.23524	0.66824	-0.581562	insig
MWSslk201	C21H26O10	Sec-O-Glucosylhamaudol	Others	Others	80681-44-3	2	38379	36558	41202	44708	30705	34573	0.39191	0.679086	0.782662	0.94702	-0.0785326	insig
Lmhp008885	C20H42NO7P	LysoPE 15:0(2n isomer)*	Lipids	LPE	-	2	11803	10034	6771.9	13632	12268	9886.4	0.761559	0.26776	0.43204	1.25088	0.322947	insig
Lmhp009187	C20H42NO7P	LysoPE 15:0*	Lipids	LPE	-	2	8970.3	11371	9425.3	13509	9390.5	8828.2	0.253122	0.718825	0.811455	1.06588	0.0920485	insig
Lmhp005550	C24H28N2O6	N,N'-Diferuloylputrescine	Alkaloids	Phenolamine	42369-86-8	2	40786	18968	39219	48430	29189	25500	0.104886	0.89671	0.936085	1.04189	0.0592033	insig
Lmqp012453	C30H48O2	Ursolaldehyde	Terpenoids	Triterpene	-	1	222960	250070	254930	260480	205850	250430	0.132361	0.859606	0.91142	0.984615	-0.0223691	insig
Zmyp009944	C30H50O2	myricadiol	Others	Others	-	2	33271	16709	32588	15055	22112	14533	0.959087	0.18856	0.356722	0.626151	-0.675418	insig
pmp000438	C30H50O2	Betulin	Terpenoids	Triterpene	473-98-3	1	245490	152240	232800	135390	120510	136440	1.20931	0.108649	0.260807	0.622238	-0.684461	insig
pme1014	C31H40O2	Menatetrenone (Vitamin K2)	Others	Vitamin	11032-49-8	2	274460	159630	129230	137520	112650	145300	0.80401	0.332523	0.490984	0.702034	-0.510386	insig
pmp000573	C22H22O10	Acacetin-7-O-galactoside	Flavonoids	Flavones	-	2	81429	82730	104690	51891	57225	36194	1.29892	0.0147724	0.116644	0.540489	-0.887662	insig
pmb1283	C18H33N5O6S	L-Glutaminyl-L-valyl-L-valyl-L-cysteine	Amino acids and derivatives	Amino acids and derivatives	-	3	23668	22135	26437	25491	13404	17215	0.855211	0.2676	0.43204	0.776717	-0.36454	insig
Lmhp007836	C21H38NO7P	LysoPE 16:3	Lipids	LPE	-	2	11171	10498	8673.3	4708	8672.2	8347.3	0.950718	0.139818	0.299379	0.71608	-0.481808	insig
Xmyp005654	C21H20O11	Kaempferol-4'-O-glucoside	Flavonoids	Flavonols	-	2	2136700	2203500	2113600	1620400	1929200	2321700	0.638681	0.440051	0.593082	0.909743	-0.136469	insig
mws0089	C21H20O11	Kaempferol-7-O-glucoside	Flavonoids	Flavonols	16290-07-6	2	1042700	1292100	1138200	772250	1493800	1706400	0.247945	0.619992	0.735465	1.14381	0.193847	insig
MWS20150	C21H20O11	Luteolin-7-O-β-D-glucopyranoside	Flavonoids	Flavones	-	1	2050100	1970400	2242800	1384900	2391800	2051500	0.407756	0.677347	0.782339	0.930532	-0.103873	insig
mws0913	C21H20O11	Kaempferol-3-O-galactoside (Trifolin)	Flavonoids	Flavonols	23627-87-4	1	29899000	25648000	22647000	11381000	20084000	19093000	1.10611	0.0604273	0.195491	0.646571	-0.629119	insig
pme2459	C21H20O11	Luteolin-7-O-glucoside (Cynaroside)	Flavonoids	Flavones	-	1	19610000	18820000	20623000	13439000	17052000	18885000	0.970114	0.172712	0.33391	0.83613	-0.2582	insig
Lmlp003531	C21H20O11	Luteolin-3'-O-glucoside	Flavonoids	Flavones	5154-41-6	1	4471500	4273300	5146800	5585200	6793000	4107700	0.616461	0.38424	0.541062	1.18675	0.24702	insig
Lmsp004915	C21H20O11	Aureusidin-4-O-glucoside	Flavonoids	Aurones	-	2	6059600	4547500	5477800	6591700	10303000	7116100	1.09412	0.138212	0.298107	1.49275	0.577977	insig
Lmwp003442	C21H20O11	Amoenin	Flavonoids	Flavonols	-	1	2119600	2322600	2380300	1443200	1509000	746510	1.19935	0.040119	0.16912	0.542134	-0.883278	insig
HJN086	C21H22O11	Eriodictyol-3'-O-glucoside	Flavonoids	Flavanones	-	1	452640	735440	692420	726060	866690	650960	0.715686	0.332221	0.490984	1.19315	0.25477	insig
Lmsp004301	C21H22O11	3',5,5',7-Tetrahydroxyflavanone-7-O-glucoside	Flavonoids	Flavanones	-	1	6343200	6867400	8197900	6085400	5911400	6570300	0.916027	0.222168	0.388252	0.867277	-0.205435	insig
Lmtn002796	C21H22O11	Aromadendrin-7-O-glucoside	Flavonoids	Flavanonols	28189-90-4	2	4659700	7167500	5573100	3493900	4363700	5020900	0.95038	0.168397	0.328229	0.740131	-0.434148	insig
mws0057	C21H22O11	Eriodictyol-7-O-glucoside	Flavonoids	Flavanones	38965-51-4	2	19207000	21140000	20470000	16642000	17891000	18808000	1.17877	0.0426477	0.172683	0.877074	-0.18923	insig
mws1361	C21H22O11	Taxifolin-3-O-rhamnoside (Astilbin)	Flavonoids	Flavanonols	29838-67-3	2	613300	529340	562380	430390	408790	493550	1.26235	0.0245187	0.140106	0.781651	-0.355404	insig
MWS20145	C21H22O11	eriodictyol 7-O-β-D-glucopyranoside	Flavonoids	Flavanones	-	3	7002000	6454300	7170000	5216100	6409900	6235500	1.04596	0.115813	0.271326	0.865958	-0.207632	insig
Lmsn003297	C21H22O11	3,4,2',4',6'-Pentahydroxychalcone-4'-O-glucoside	Flavonoids	Chalcones	-	2	251860	537950	350850	830950	730870	666660	1.23863	0.0299007	0.154993	1.95368	0.966191	insig
Lmmn004625	C21H22O11	Dihydrokaempferol-7-O-glucoside	Flavonoids	Flavanonols	-	2	405790	690950	646420	639310	760000	739860	0.816006	0.272929	0.436963	1.22718	0.295346	insig
MWSmce674	C31H46O2	Vitamin K1	Others	Vitamin	84-80-0	2	5698.7	4548.3	4438.1	6577	3679.3	6322.7	0.336502	0.58035	0.71041	1.12897	0.175004	insig
Lmhp008763	C21H42NO7P	LysoPE 16:1(2n isomer)*	Lipids	LPE	-	1	117780	43255	109350	168580	108790	130700	0.814263	0.198594	0.366136	1.50922	0.593802	insig
pmb0876	C21H44NO7P	LysoPE 16:0*	Lipids	LPE	53862-35-4	1	1568600	1587100	1104900	2284100	1912000	1861600	1.16078	0.045558	0.179061	1.4218	0.507714	insig
Lmsp013456	C30H46O3	3β-Hydroxytaraxastan-28,20β-olide	Terpenoids	Triterpene	-	2	253370	191660	317930	254430	252880	246200	0.0242199	0.939092	0.964254	0.987614	-0.0179808	insig
Lmmn009550	C30H46O3	Mangiferonic acid	Terpenoids	Triterpene	13878-90-5	1	100200	90431	90676	87446	55481	56582	1.11926	0.110922	0.263318	0.709222	-0.495692	insig
Lmqn012798	C30H46O3	Urs-12(13)-en-3-one-28-oic acid	Terpenoids	Triterpene	-	2	95579	92897	86571	75016	53014	55264	1.27609	0.0352948	0.161843	0.66641	-0.585519	insig
MWS5083	C17H21N4O9P	Flavin Single Nucleotide(FMN)	Nucleotides and derivatives	Nucleotides and derivatives	6184-17-4	3	116250	130590	137990	171190	146420	145330	1.14537	0.0744021	0.212889	1.20297	0.266604	insig
HJN110	C30H48O3	Betulinic acid	Terpenoids	Triterpene	472-15-1	2	1974200	951700	1228000	827100	682490	1194100	0.889519	0.253433	0.419898	0.65088	-0.619537	insig
Lmqp013490	C30H48O3	α-Boswellic acid	Terpenoids	Triterpene	471-66-9	2	15880	10085	15317	7945.3	11218	9102.7	1.07038	0.127981	0.288495	0.684705	-0.546445	insig
Zmkn012864	C30H48O3	Momordicoside I Aglycone	Terpenoids	Triterpene	81910-41-0	1	7811300	8156200	7713500	6978100	10012000	10540000	0.670167	0.366967	0.525708	1.16254	0.21728	insig
mws1389	C30H48O3	oleanolic acid	Terpenoids	Triterpene	508-02-1	1	2557.1	3147	2582.7	2100.9	2086.8	2691	0.931016	0.165437	0.324523	0.830079	-0.268679	insig
mws4053	C30H48O3	Ursolic acid	Terpenoids	Triterpene	77-52-1	2	6929600	8232400	8337400	6660100	8834300	9837900	0.371893	0.60018	0.725218	1.078	0.108354	insig
MWSmce052	C30H48O3	3-Epiursolic Acid	Terpenoids	Triterpene	989-30-0	2	9318200	8893800	10152000	5504600	5138200	4946700	1.43404	0.00263159	0.0624325	0.549623	-0.863486	insig
pmb0464	C16H27NO14	L-Aspartic acid-O-diglucoside	Amino acids and derivatives	Amino acids and derivatives	-	3	174830	144840	182390	80019	167410	130980	0.849862	0.241697	0.405921	0.753713	-0.407913	insig
Zmhp002868	C22H20O11	Oroxylin A-7-O-glucuronide	Flavonoids	Flavones	36948-76-2	2	35486	37248	30197	19002	25094	34178	0.912937	0.195405	0.36275	0.760451	-0.395072	insig
Hmhp004295	C22H20O11	Wogonin-7-O-Glucuronide (Wogonoside)	Flavonoids	Flavones	51059-44-0	2	40054	49207	44346	23793	34073	31111	1.24188	0.0219349	0.134493	0.665961	-0.586491	insig
Zmlp005019	C21H18O12	3,3'-O-Dimethylellagic acid-4'-O-arabinoside	Tannins	Tannin	-	2	4158.5	9	2074.6	17876	10107	11483	0.931663	0.0265975	0.145744	6.32255	2.66051	insig
Lmmp003767	C21H18O12	Kaempferol-7-O-glucuronide	Flavonoids	Flavonols	-	2	1381400	1160500	896880	824380	1102600	1992600	0.19919	0.704786	0.802798	1.13982	0.188802	insig
HJAP011	C22H22O11	Chrysoeriol-8-C-glucoside (scoparin)	Flavonoids	Flavonoid carbonoside	301-16-6	2	17885	31334	25111	37988	34067	26963	0.915608	0.180983	0.345542	1.33214	0.413746	insig
Zmhn002750	C22H22O11	4-O-(6'-O-Glucosylcaffeoyl)-4-hydroxybenzoic Acid	Phenolic acids	Phenolic acids	-	2	503260	292960	490930	264340	308530	103340	1.01413	0.092677	0.241952	0.525354	-0.928637	insig
Hmdn001667	C20H16O13	ellagic acid-4-O-glucoside	Tannins	Tannin	-	2	108820	203690	191910	124490	109580	66257	0.980902	0.137439	0.298045	0.595391	-0.748091	insig
pmp001309	C21H20O12	6-Hydroxykaempferol-7-O-glucoside	Flavonoids	Flavonols	-	1	1509800	1407700	1607400	3253400	2293800	1967800	1.22108	0.119834	0.276072	1.66081	0.731887	insig
pmd0130	C22H46NO7P	LysoPC 14:0	Lipids	LPC	20559-16-4	2	17558	7639.2	15117	27285	18872	23593	1.04653	0.0659162	0.200932	1.73016	0.790905	insig
Lmhp010162	C22H46NO7P	LysoPE 17:0	Lipids	LPE	-	2	9543.7	7699	5937	14624	13191	13330	1.30269	0.0166757	0.122583	1.77504	0.827855	insig
Hmjn008136	C30H46O4	Camaldulenic acid	Terpenoids	Triterpene	71850-15-2	1	4462800	7256600	4416300	5844800	3956300	5770600	0.0456974	0.876476	0.920214	0.965046	-0.0513297	insig
pmn001704	C30H46O4	2,3-Dihydroxy 5(6),12(13)diene ursolic acid	Terpenoids	Triterpene	-	1	195030	136790	228870	223210	219120	203180	0.652573	0.404316	0.556193	1.15128	0.203236	insig
Lmsn012627	C30H46O4	2α,3α-Dihydroxyurs-12,18-dien-28-oic acid	Terpenoids	Triterpene	-	1	197170	136500	227970	222470	212130	216390	0.684897	0.383109	0.541062	1.15909	0.21299	insig
pmp000441	C30H46O4	11-Keto-ursolic acid	Terpenoids	Triterpene	105870-59-5	2	344250	235680	303050	314020	322620	196720	0.292337	0.764998	0.842193	0.943804	-0.0834409	insig
Zmpn008194	C30H48O4	Corosolic acid	Terpenoids	Triterpene	4547-24-4	2	20080000	22485000	22504000	26329000	29957000	34872000	1.28942	0.0606821	0.195491	1.40094	0.486399	insig
Smpn011792	C30H48O4	2,3-dihydroxy-12-ursen-28-oic acid	Terpenoids	Triterpene	-	2	12408000	13410000	13196000	15331000	13598000	12531000	0.608126	0.429175	0.583587	1.0627	0.0877282	insig
Lmzn006169	C30H48O4	Pomolic acid	Terpenoids	Triterpene	13849-91-7	1	12894000	12213000	13775000	15004000	14906000	12152000	0.611605	0.385119	0.541589	1.08179	0.113415	insig
Zmjp011129	C30H48O4	Kaneric acid	Terpenoids	Triterpene	-	1	80276	105220	105400	55616	45869	57420	1.343	0.0210588	0.132918	0.546261	-0.872339	insig
pmn001706	C30H48O4	2-Hydroxyoleanolic acid	Terpenoids	Triterpene	26707-60-8	1	11740000	11185000	11362000	11381000	9888900	9707200	1.03246	0.164486	0.324319	0.903465	-0.14646	insig
Lmzn006284	C30H48O4	2α-Hydroxyursolic acid	Terpenoids	Triterpene	-	2	11493000	10426000	11132000	11856000	9477700	8242800	0.719356	0.39061	0.545726	0.894875	-0.160243	insig
mws1610	C30H48O4	Maslinic acid	Terpenoids	Triterpene	4373-41-5	2	10212000	10128000	9581000	9788600	9494000	8284100	0.897089	0.224572	0.390544	0.921316	-0.118232	insig
MWSmce560	C30H48O4	23-Hydroxybetulinic acid	Terpenoids	Triterpene	85999-40-2	2	5571.9	4728.4	5052.6	6594.5	6221.3	8260.7	1.22777	0.0779696	0.220742	1.3728	0.457124	insig
MWSmce312	C30H48O4	hederagenin	Terpenoids	Triterpene	465-99-6	2	23260	17492	23812	19716	16925	22231	0.487064	0.498822	0.641001	0.911839	-0.133148	insig
pmb1912	C20H23N7O7	10-Formyltetrahydrofuran	Alkaloids	Alkaloids	2800-34-2	1	1825600	2262400	2030500	3259000	3140700	4621800	1.325	0.0665983	0.202436	1.80134	0.849071	insig
Lmhp008589	C23H42NO7P	LysoPE 18:3(2n isomer)*	Lipids	LPE	-	1	3652000	2350200	2328900	2873300	2659900	2760000	0.0573323	0.979698	0.993588	0.995451	-0.00657811	insig
Lmhp008801	C23H42NO7P	LysoPE 18:3*	Lipids	LPE	-	1	1692500	1440000	1111200	2267000	1819400	1612800	0.985911	0.132431	0.292987	1.34298	0.425437	insig
HJAP056	C23H24O11	Dihydroxy-dimethoxyflavone-7-O-glucoside	Flavonoids	Flavones	-	2	302150	253690	236030	167130	157660	179290	1.36689	0.0305726	0.156211	0.636569	-0.651611	insig
pmp000172	C23H24O11	5,2'-Dihydroxy-7,8-dimethoxyflavone glycosides	Flavonoids	Flavones	-	2	128570	166900	134820	400620	210340	156470	0.957026	0.266914	0.43204	1.78352	0.834726	insig
Jmmn002533	C21H32O12	coleoside-B	Terpenoids	Monoterpenoids	-	2	354200	305870	371610	576460	568440	470830	1.34054	0.0134062	0.116007	1.56612	0.647191	insig
pmb0881	C23H44NO7P	LysoPE 18:2*	Lipids	LPE	-	1	1047400	1362000	969920	1924400	1517200	1812700	1.28108	0.0215491	0.13346	1.55484	0.636766	insig
pmb0874	C23H44NO7P	LysoPE 18:2(2n isomer)*	Lipids	LPE	-	1	4707200	3437400	3844100	5542000	4976100	6669200	1.18664	0.0540064	0.186331	1.43362	0.519668	insig
Lmfn003760	C21H18O13	Quercetin-4′-O-glucuronide	Flavonoids	Flavonols	201463-36-7	2	2069200	1638200	1590400	3114300	2468000	2424100	1.255	0.0347373	0.161682	1.51127	0.59576	insig
Lmjp002906	C22H22O12	Rhamnetin-3-O-Glucoside*	Flavonoids	Flavonols	27875-34-9	1	39403000	36592000	35118000	39386000	37424000	34081000	0.06268	0.972253	0.987905	0.998002	-0.00288534	insig
Lmjp003044	C22H22O12	Isorhamnetin-3-O-Glucoside*	Flavonoids	Flavonols	5041-82-7	1	38716000	36598000	34520000	38421000	36132000	35640000	0.0501332	0.939998	0.964262	1.00327	0.00470786	insig
Lmsn004090	C22H22O12	1-O-Galloyl-3-O-p-Coumaroyl-β-D-glucose	Phenolic acids	Phenolic acids	-	2	61497	20070	58656	42033	31510	32210	0.357889	0.483483	0.628821	0.754177	-0.407024	insig
Lmsn004162	C22H22O12	1-O-Galloyl-2-O-p-Coumaroyl-β-D-glucose	Phenolic acids	Phenolic acids	94356-18-0	2	39040	15736	63051	35586	31217	48112	0.168888	0.951763	0.972611	0.975286	-0.036103	insig
Hmcp002207	C22H22O12	Isorhamnetin-7-O-glucoside (Brassicin)	Flavonoids	Flavonols	6743-96-0	1	3420700	3927800	3412300	7244800	5304300	8118700	1.34889	0.0527886	0.186331	1.92066	0.941599	insig
Lmcp003402	C22H22O12	Tamarixetin-3-O-glucoside (Tamarixin)	Flavonoids	Flavonols	27542-39-8	1	73339	48157	66938	109440	124210	105570	1.30514	0.00739847	0.0902109	1.80021	0.848162	insig
Hmgp002036	C22H22O12	Nepetin-7-O-glucoside	Flavonoids	Flavones	569-90-4	1	38157000	36397000	38176000	38531000	32027000	35530000	0.712465	0.361153	0.520157	0.94108	-0.08761	insig
pmb0856	C23H46NO7P	LysoPE 18:1(2n isomer)*	Lipids	LPE	-	1	1348700	658320	870640	2323200	1590200	1578100	1.1567	0.0548041	0.187004	1.90832	0.932304	insig
pmb2260	C23H46NO7P	LysoPC 15:1	Lipids	LPC	-	2	38029	52765	43118	37964	41152	32132	0.865134	0.224238	0.390544	0.830755	-0.267506	insig
Lmln001856	C21H20O13	5,7-Dihydroxy-4-oxo-2-(3,4,5-trihydroxyphenyl)-4H-chromen-3-yl-alloside	Others	Others	-	2	14047	10667	15193	17035	12385	10471	0.0618179	0.998328	0.999279	0.999599	-0.000578539	insig
Lmhp009129	C23H48NO7P	LysoPC 15:0(2n isomer)*	Lipids	LPC	-	1	10399	11314	11251	15035	10729	10583	0.49682	0.522885	0.662403	1.10263	0.140945	insig
pmb2319	C23H48NO7P	LysoPC 15:0*	Lipids	LPC	108273-89-8	1	12530	13092	10190	15789	13290	9751.8	0.286024	0.6441	0.756461	1.0843	0.116758	insig
pmb0880	C23H48NO7P	LysoPE 18:0(2n isomer)*	Lipids	LPE	-	1	13131	5939	8862.7	17544	12625	13190	0.981168	0.125239	0.283878	1.55227	0.634376	insig
Hmbp002498	C21H26O13	scopoletin-7-O-xylosyl(1→6)glucoside	Lignans and Coumarins	Coumarins	-	2	6746.5	8496.6	10131	19933	10262	8427.9	0.781197	0.341266	0.500244	1.52214	0.6061	insig
pmp000444	C30H46O5	27,28-Dicarboxyl ursolic acid	Terpenoids	Triterpene	-	2	23870	19714	26819	40329	25558	15388	0.169497	0.671848	0.776824	1.15443	0.207175	insig
pmp000268	C30H46O5	Rosamultic acid	Terpenoids	Triterpene	14285-76-4	2	79758	56879	79768	59947	45672	28541	1.06766	0.0838124	0.226331	0.619949	-0.689779	insig
Lmsn011830	C30H46O5	2α,19α-Dihydroxy-3-oxours-12-en-28-oic acid	Terpenoids	Triterpene	176983-21-4	2	6493100	3736000	6335100	4056100	3372200	2043600	1.06943	0.102386	0.254897	0.57183	-0.806343	insig
Lmsn011015	C30H46O5	1-Oxo-Siaresinolic acid	Terpenoids	Triterpene	-	2	343990	255740	320130	254540	164460	154800	1.18002	0.0509564	0.185974	0.623791	-0.680866	insig
Lmsn010659	C30H46O5	Annurcoic acid	Terpenoids	Triterpene	877995-09-0	1	40800	21596	41225	36277	27769	22325	0.461413	0.500959	0.642977	0.833528	-0.262698	insig
Li512114	C31H50O4	Corosolic Acid Methyl Ester	Terpenoids	Triterpene	4518-70-1	2	951440	643630	1216500	973240	953560	1013200	0.279882	0.820606	0.881392	1.04568	0.0644402	insig
Hmjn003948	C30H48O5	MadAsiatic acid	Terpenoids	Triterpene	26532-66-1	1	12132000	11343000	13874000	13314000	12640000	12204000	0.257726	0.7644	0.842193	1.02166	0.0309159	insig
Smpn009230	C30H48O5	2α,3α,23-trihydroxyolean-12-en-28-oic acid	Terpenoids	Triterpene	-	2	11202000	11015000	12642000	12502000	11853000	10890000	0.127305	0.862273	0.911634	1.01107	0.0158874	insig
Hmhn007817	C30H48O5	2α,3α-Dihydroxyursolic acid	Terpenoids	Triterpene	-	1	2732800	2661500	2877600	3363000	2900500	2742900	0.765661	0.318534	0.479738	1.08879	0.122732	insig
pmp000269	C30H48O5	Arjunic Acid	Terpenoids	Triterpene	31298-06-3	1	558550	528150	610680	521740	531900	555760	0.712105	0.352025	0.512514	0.948167	-0.0767866	insig
pmn001591	C30H48O5	Rutundic acid	Terpenoids	Triterpene	20137-37-5	1	996970	714750	1094900	885650	846030	831970	0.422984	0.552052	0.686386	0.91343	-0.130634	insig
Lmqp008286	C30H48O5	Arjunolic Acid	Terpenoids	Triterpene	465-00-9	1	228620	114720	186010	167570	137890	132730	0.518876	0.462192	0.612262	0.827789	-0.272665	insig
MWSCX013	C30H48O5	euscaphic acid	Terpenoids	Triterpene	53155-25-2	2	550150	644970	621150	550800	481430	549130	1.02777	0.101809	0.254099	0.870664	-0.199813	insig
MWSmce394	C30H48O5	Tormentic acid	Terpenoids	Triterpene	13850-16-3	1	2676300	2660100	2711000	3003500	2807500	2767000	1.11963	0.131215	0.291948	1.06593	0.0921186	insig
Lmmn003398	C23H22O12	Kaempferol-3-O-(6''-acetyl)glucoside*	Flavonoids	Flavonols	-	1	990610	1283300	1023700	507960	592690	674370	1.34978	0.0165021	0.122583	0.538275	-0.893586	insig
Zmhp002964	C23H22O12	5,7-Dihydroxy-6,8-dimethoxyflavone-7-O-glucoside	Flavonoids	Flavones	-	2	116150	134010	132770	116650	119290	143430	0.0701804	0.914426	0.947657	0.990703	-0.0134751	insig
pmb0863	C24H46NO7P	LysoPC 16:2(2n isomer)*	Lipids	LPC	-	2	71923	57220	75783	39002	37604	38790	1.3943	0.0334262	0.161682	0.563111	-0.82851	insig
pma1303	C24H46NO7P	LysoPC 16:2*	Lipids	LPC	-	1	29820	36806	31608	30799	31086	22595	0.787285	0.263528	0.429734	0.859987	-0.217613	insig
pmb0736	C23H24O12	tricin-7-O-Glucoside	Flavonoids	Flavones	32769-01-0	2	2612400	2005400	4777400	3903800	3165000	2813100	0.274067	0.870277	0.917399	1.0518	0.0728646	insig
Cmsn002371	C25H32O10	Isolariciresinol-9-O-xyloside	Lignans and Coumarins	Lignans	-	2	39417	52247	70011	47653	54592	33778	0.512616	0.477094	0.623534	0.841336	-0.249246	insig
pmp001270	C24H48NO7P	LysoPC 16:1*	Lipids	LPC	76790-27-7	1	46545	35945	39998	81551	66145	82408	1.37583	0.00807958	0.0947414	1.87858	0.909646	insig
Lmhp008833	C24H48NO7P	LysoPC 16:1(2n isomer)*	Lipids	LPC	-	1	558180	272830	464700	591370	425930	559100	0.611857	0.404882	0.556259	1.21663	0.282891	insig
pmd0132	C24H50NO7P	LysoPC 16:0(2n isomer)*	Lipids	LPC	-	1	1083000	1047600	1049300	1426600	1577100	1058500	0.987164	0.195816	0.362886	1.27746	0.35328	insig
pmb0855	C24H50NO7P	LysoPC 16:0*	Lipids	LPC	17364-16-8	1	15009000	14778000	13671000	12828000	14157000	10575000	0.954141	0.192143	0.360436	0.864283	-0.210425	insig
Lmsn009900	C30H46O6	1β-Hydroxy-2-oxopomolic acid	Terpenoids	Triterpene	217466-37-0	2	55328	41046	59163	55950	44654	20666	0.66725	0.402631	0.554586	0.779686	-0.359035	insig
Lmsn010604	C30H46O6	2α,3α,19α-Trihydroxyurs-12-en-23-formyl-28-oic Acid	Terpenoids	Triterpene	-	2	1994.6	1727.6	3782.1	2254.2	1224.4	1614.2	0.743008	0.345163	0.503892	0.678651	-0.559258	insig
Lmhp009802	C25H46NO7P	LysoPE 20:3(2n isomer)*	Lipids	LPE	-	2	5586.6	8107.9	4488.7	3677.6	6175.7	7268.4	0.169481	0.826129	0.88307	0.941622	-0.0867802	insig
Lmhp010040	C25H46NO7P	LysoPE 20:3*	Lipids	LPE	-	2	5654.3	8069.9	3406.1	5004.1	6651.1	7230.3	0.385694	0.723625	0.814743	1.10246	0.140729	insig
pmb3000	C24H24O12	Chrysoeriol-7-O-(6''-acetyl)glucoside	Flavonoids	Flavones	-	2	27871	29708	26295	50731	49430	53755	1.441	0.000199089	0.0243286	1.83509	0.875848	insig
Lmsn004970	C24H24O12	3,6-Di-O-caffeoyl glucose	Phenolic acids	Phenolic acids	-	2	631110	396920	590780	704690	551120	373080	0.0526761	0.979103	0.993588	1.00623	0.00895551	insig
Lmsn002288	C21H28O14	1-O-Caffeoyl-(6-O-glucosyl)-β-D-glucose	Phenolic acids	Phenolic acids	-	2	584720	619460	785020	558080	683460	403450	0.737297	0.327057	0.48673	0.826961	-0.27411	insig
MWS0442	C18H32O16	Maltotriose*	Others	Saccharides and Alcohols	1109-28-0	2	21265	31694	29904	40457	36655	22536	0.523408	0.437461	0.590434	1.20256	0.266113	insig
pme0500	C18H32O16	D-Melezitose*	Others	Saccharides and Alcohols	597-12-6	1	543560	433610	374320	476710	268250	240250	0.872557	0.254376	0.420006	0.728981	-0.456048	insig
mws1589	C18H32O16	D-Panose*	Others	Saccharides and Alcohols	33401-87-5	1	288820	395570	263890	471770	392470	409460	1.10738	0.097245	0.246835	1.34317	0.42564	insig
pme2125	C18H32O16	Raffinose*	Others	Saccharides and Alcohols	512-69-6	2	4194400	4898400	4871300	5375900	4502500	5770600	0.796681	0.283511	0.448022	1.12066	0.164348	insig
pmn001407	C30H48O6	Platycogenic acid C	Terpenoids	Triterpene	26121-81-3	1	43272	25501	41196	47525	51905	47563	0.960083	0.151742	0.308735	1.33668	0.418651	insig
Cmcp007058	C30H48O6	1α,2β,3β,19α-Tetrahydroxyurs-12-en-28-oic acid	Terpenoids	Triterpene	-	2	68382	43687	82046	134170	116920	63140	0.871297	0.195278	0.36275	1.61878	0.694909	insig
Smpn009074	C30H48O6	2α,3α,19α,23-tetrahydroxy-12-ursen-28-oic acid	Terpenoids	Triterpene	-	2	4079600	2964100	3878800	3782500	2631200	2248100	0.830058	0.265395	0.43204	0.793024	-0.334564	insig
Lmsn009824	C30H48O6	2α,3β,19α,23-Tetrahydroxyolean-12-en-28-oic acid	Terpenoids	Triterpene	55306-03-1	2	25111	26851	33840	25544	9409.9	10803	1.07644	0.105317	0.25722	0.533285	-0.907022	insig
Lmsn010222	C30H48O6	1β,2α,3α-Trihydroxy-19-oxo-18,19-seco-urs-11,13(18)-dien-28-oic acid	Terpenoids	Triterpene	-	2	11187	2597.3	14906	17446	13322	15773	0.772819	0.239258	0.404289	1.62219	0.697939	insig
Hmhn007023	C30H48O6	2α,3α,19α-Trihydroxyursolic acid	Terpenoids	Triterpene	-	1	510210	577430	618570	779830	525510	409660	0.103288	0.981496	0.994471	1.00515	0.00741335	insig
Hmln003605	C30H48O6	Myrianthic acid	Terpenoids	Triterpene	89786-84-5	1	542420	601430	619800	787220	543180	399020	0.208149	0.929791	0.958372	0.980591	-0.028276	insig
Hmln003398	C30H48O6	2α,3α,19α,23-Tetraydroxyurs-12-en-28-oic acid	Terpenoids	Terpene	-	2	176390	132780	161780	177460	156520	131660	0.104418	0.928093	0.957733	0.988725	-0.0163589	insig
Hmjp003725	C30H48O6	Isothankunic acid	Terpenoids	Triterpene	22882-19-5	1	451100	294360	413930	435700	625770	368970	0.61011	0.384232	0.541062	1.23379	0.303093	insig
MWSmce486	C18H32O16	Manninotriose*	Others	Saccharides and Alcohols	13382-86-0	2	100030	119970	138300	170300	238540	190000	1.28273	0.0384373	0.165635	1.67134	0.741003	insig
Lmhp008718	C25H48NO7P	LysoPC 17:2	Lipids	LPC	-	2	73488	49307	59926	35972	34528	45339	1.23287	0.0671239	0.202884	0.633967	-0.657521	insig
pmn001643	C26H34O10	Isolariciresinol-9'-O-rhamnoside (Aviculin)	Lignans and Coumarins	Lignans	156765-33-2	2	24639	12531	24744	20496	10990	13355	0.698281	0.321774	0.4802	0.724247	-0.465447	insig
Lmhp009590	C25H50NO7P	LysoPC 17:1	Lipids	LPC	-	1	56902	46431	49822	88675	68012	62430	1.18075	0.0959042	0.245012	1.43069	0.516709	insig
Jmbn003306	C25H32O11	Clemastanin A	Others	Others	172670-47-2	2	80732	71258	99410	72387	67189	45258	0.992222	0.131417	0.291948	0.735219	-0.443754	insig
pmb2406	C25H52NO7P	LysoPC 17:0*	Lipids	LPC	50930-23-9	1	162930	162850	127720	150420	164290	124650	0.217573	0.789349	0.858997	0.96882	-0.045699	insig
Lmhp009526	C27H46O9	2-α-Linolenoyl-glycerol-1-O-glucoside*	Lipids	Glycerol ester	-	1	27776	41994	37389	89090	44405	48581	1.03241	0.216171	0.382153	1.69912	0.764788	insig
Lmhp009773	C27H46O9	1-α-Linolenoyl-glycerol-3-O-glucoside*	Lipids	Glycerol ester	-	1	29962	53169	44559	75546	54344	50760	0.964316	0.162335	0.322566	1.41475	0.500552	insig
Hmqp006235	C26H46NO7P	LysoPC 18:4	Lipids	LPC	-	2	10693	5611.6	8880.7	13641	7925.9	9827.1	0.592245	0.409245	0.560455	1.24652	0.317907	insig
pmn001382	C25H24O12	Isochlorogenic acid A*	Phenolic acids	Phenolic acids	2450-53-5	2	50280	73174	61432	109320	78615	88022	1.19549	0.0594555	0.194487	1.49258	0.577807	insig
Li512115	C25H24O12	Isochlorogenic acid B*	Phenolic acids	Phenolic acids	14534-61-3	2	47770	51353	63022	40469	39634	25973	1.16176	0.0468504	0.181482	0.654205	-0.612186	insig
Lmhp010334	C27H48O9	2-Linoleoylglycerol-1-O-glucoside*	Lipids	Glycerol ester	-	2	2573.3	3637.1	3205.6	6184.8	3875.8	3475.5	0.941257	0.240398	0.405577	1.43756	0.523626	insig
Lmhp010573	C27H48O9	1-Linoleoylglycerol-3-O-glucoside*	Lipids	Glycerol ester	-	2	3471.5	1295.9	3122.5	6652.4	3240	3978.1	0.887421	0.193779	0.362181	1.75801	0.813941	insig
pmn001497	C33H44N2O3	Dendrocrepine	Alkaloids	Alkaloids	51020-39-4	1	660910	1016500	882630	1665700	1003400	968840	0.904077	0.251307	0.417419	1.42105	0.506955	insig
MWSmce346	C25H24O12	1,3-Dicaffeoylquinic acid*	Phenolic acids	Phenolic acids	19870-46-3	2	24964	33494	25962	55384	40739	44557	1.3066	0.0300912	0.15523	1.66643	0.736761	insig
pmb0865	C26H48NO7P	LysoPC 18:3(2n isomer)*	Lipids	LPC	-	1	34058000	22897000	26621000	19370000	17146000	14495000	1.27031	0.063582	0.199556	0.610355	-0.71228	insig
pmb0854	C26H48NO7P	LysoPC 18:3*	Lipids	LPC	-	1	6499300	6455200	6626900	6751800	7104300	4943200	0.352162	0.734837	0.82302	0.960059	-0.058805	insig
pmp001273	C26H50NO7P	LysoPC 18:2*	Lipids	LPC	-	1	5949200	6328000	5664200	8111000	7500400	7321100	1.36744	0.00637417	0.086646	1.27819	0.354101	insig
pmp001251	C26H50NO7P	LysoPC 18:2(2n isomer)*	Lipids	LPC	-	1	28196000	18935000	23644000	25784000	24101000	23933000	0.295058	0.743776	0.828734	1.043	0.0607328	insig
pmn001378	C26H32O11	Pinoresinol-4-O-glucoside	Lignans and Coumarins	Lignans	41607-20-9	2	992160	1310400	1205800	604110	736950	1123100	0.97864	0.143318	0.303508	0.702368	-0.509701	insig
Cmsp003083	C26H32O11	Dehydrodiconiferyl alcohol-4-O-glucoside	Others	Others	107870-88-2	1	3339800	2167500	3272200	2297700	3510100	2186600	0.372397	0.669865	0.776204	0.910576	-0.135149	insig
Lmhp010190	C26H52NO7P	LysoPC 18:1(2n isomer)*	Lipids	LPC	-	1	23432000	11367000	17440000	24526000	19607000	18717000	0.606443	0.4337	0.587356	1.20312	0.266785	insig
pmp001281	C26H52NO7P	LysoPC 18:1*	Lipids	LPC	-	1	3447500	2818400	3461300	7610100	6784100	3926000	1.16315	0.119499	0.276072	1.8834	0.913339	insig
pmn001710	C24H26O13	Rosmarinic acid-3'-O-glucoside	Phenolic acids	Phenolic acids	910028-78-3	1	1207000	1098200	1349800	977350	710320	399670	1.11036	0.071526	0.209692	0.571092	-0.808206	insig
HJN083	C26H34O11	lariciresinol-4'-O-glucoside	Lignans and Coumarins	Lignans	143663-00-7	2	3081400	2640100	3312000	3689200	2781300	2128900	0.307674	0.790196	0.859048	0.951946	-0.0710491	insig
mws0126	C26H54NO7P	LysoPC 18:0*	Lipids	LPC	19420-57-6	1	1448900	1459000	1248800	1162700	1203100	954190	1.1582	0.0546427	0.187004	0.798708	-0.32426	insig
pmd0136	C26H54NO7P	LysoPC 18:0(2n isomer)*	Lipids	LPC	-	1	165160	225910	150550	186460	199790	137320	0.132047	0.850619	0.902784	0.966674	-0.0488986	insig
Lmtn003096	C26H36O11	Secoisolariciresinol 4-O-glucoside	Lignans and Coumarins	Lignans	-	2	572980	542120	692090	300980	308150	340470	1.404	0.019057	0.126223	0.525457	-0.928356	insig
Cmsn001914	C25H34O12	7R,8S-erythro-3',4,9,9'-tetrahydroxy-3-methoxy-8-O-4'-neolignan-7-O-glucopyr-anoside,	Lignans and Coumarins	Lignans	-	2	587170	774600	663160	1230500	862850	1042000	1.26038	0.0535568	0.186331	1.54837	0.630754	insig
Lmmp003443	C28H38N4O6	Dicaffeoylspermine	Alkaloids	Phenolamine	-	2	32649	39424	69917	57675	56938	52092	0.617363	0.548179	0.684226	1.17406	0.231508	insig
Zmcn005156	C26H26O12	4,5-O-Dicaffeoylquinic acid Methyl Ester	Phenolic acids	Phenolic acids	-	2	1197400	1178100	1408400	1209100	1093800	1385900	0.198081	0.792349	0.860517	0.974867	-0.0367224	insig
Lmhp007598	C27H52NO7P	LysoPC 19:2	Lipids	LPC	-	2	10222	10826	8255.5	6730.9	6533.7	6586.3	1.33005	0.0548704	0.187004	0.677424	-0.561869	insig
Lmmp003817	C24H22O14	Kaempferol-3-O-(6''-malonyl)glucoside*	Flavonoids	Flavonols	-	1	281830	249650	287710	203340	227240	310750	0.561375	0.517472	0.657876	0.904955	-0.144082	insig
Lmdp004892	C24H22O14	Kaempferol-3-O-(6''-malonyl)galactoside*	Flavonoids	Flavonols	-	1	323020	266570	320090	177140	241800	319720	0.783413	0.302509	0.465032	0.812	-0.300449	insig
pmp000587	C24H22O14	Luteolin-7-O-(6''-malonyl)glucoside	Flavonoids	Flavones	-	1	2478000	1773400	2240600	1769400	2600200	2572000	0.251362	0.685459	0.788315	1.06925	0.0966052	insig
Lmtp002822	C25H26O13	Apigenin-6-C-arabinoside-8-C-xyloside*	Flavonoids	Flavonoid carbonoside	-	2	23319	24422	23031	23996	20940	25276	0.102349	0.900972	0.939498	0.992087	-0.0114611	insig
Lmtp002942	C25H26O13	Apigenin-6,8-di-C-arabinoside*	Flavonoids	Flavonoid carbonoside	-	2	23871	17178	25433	26505	23057	30126	0.790311	0.250258	0.41632	1.19864	0.261399	insig
Zmdn003762	C23H34O14	IsoSyringinoside	Lignans and Coumarins	Lignans	152686-85-6	1	1609300	1878600	1605800	1501900	849680	2144200	0.449988	0.651024	0.760873	0.882616	-0.180143	insig
Lmhp010908	C27H54NO7P	LysoPC 19:1	Lipids	LPC	-	2	19357	14210	13566	24903	21544	10467	0.303563	0.545502	0.682195	1.20752	0.272046	insig
Zmfn000481	C14H22N2O16P2	Uridine-5'-Diphosphate-D-Xylose	Nucleotides and derivatives	Nucleotides and derivatives	-	2	29093	30881	28927	34799	31899	31543	1.16724	0.074264	0.212889	1.10506	0.144126	insig
Zmcn003729	C26H32O12	1-Hydroxypinoresinol-4'-O-Glucoside*	Lignans and Coumarins	Lignans	-	1	360140	237960	446060	296410	306510	204980	0.708327	0.332014	0.490984	0.773732	-0.370094	insig
pmn001375	C26H32O12	1-Hydroxypinoresinol-1-O-Glucoside*	Lignans and Coumarins	Lignans	81495-71-8	1	974850	554220	801400	604070	554640	373060	1.01686	0.14944	0.306595	0.657279	-0.605421	insig
pmb2228	C27H56NO7P	LysoPC 19:0	Lipids	LPC	108273-88-7	2	47351	11246	32955	47655	32386	34961	0.532089	0.549197	0.684423	1.25614	0.328996	insig
Zmdn003480	C26H34O12	Cycloolivil-6-O-glucoside	Lignans and Coumarins	Lignans	-	2	60765	34649	58783	38641	42621	15774	0.870417	0.183159	0.348178	0.629299	-0.668183	insig
Lmdn001925	C26H34O12	Olivil-4'-O-glucoside	Lignans and Coumarins	Lignans	76880-93-8	2	54923	40565	57601	47626	34506	24890	0.975475	0.14666	0.305346	0.699084	-0.516463	insig
Lmhp009890	C28H52NO7P	LysoPC 20:3	Lipids	LPC	1199257-41-4	2	13521	22199	17272	20073	25182	24154	0.991242	0.151893	0.308735	1.3098	0.389348	insig
pmd0147	C28H54NO7P	LysoPC 20:2*	Lipids	LPC	-	1	25010	37776	27124	38533	31957	31117	0.640718	0.453916	0.605787	1.1301	0.176446	insig
pmd0146	C28H54NO7P	LysoPC 20:2(2n isomer)*	Lipids	LPC	-	1	58396	43802	57523	91080	82859	102850	1.34091	0.00719383	0.0897556	1.73295	0.793233	insig
Lmhp002832	C26H28O13	Chrysin-6-C-arabinoside-8-C-glucoside	Flavonoids	Flavonoid carbonoside	185145-33-9	2	198210	284120	357020	290880	242490	311920	0.146826	0.971255	0.987826	1.00708	0.0101739	insig
Lmhp011549	C28H56NO7P	LysoPC 20:1	Lipids	LPC	-	1	6374	10362	3851.2	11989	8818.3	10528	0.935792	0.190915	0.358952	1.52208	0.606041	insig
Hmln002355	C27H34O12	5'-Methoxymatairesinoside	Lignans and Coumarins	Lignans	1691201-82-7	2	130460	130370	105840	93052	115000	97358	1.01627	0.128856	0.289252	0.832929	-0.263735	insig
pmn001371	C27H34O12	Eucommin A	Lignans and Coumarins	Lignans	99633-12-2	2	292200	367010	324060	563790	564570	426890	1.29897	0.0356998	0.162022	1.58171	0.661487	insig
Lmmn002260	C27H36O12	5'-Methoxyisolariciresinol-9'-O-glucoside	Lignans and Coumarins	Lignans	-	2	37701	20053	26416	25481	25462	12661	0.683289	0.365803	0.524742	0.755661	-0.404189	insig
mws4012	C36H28O6	Neoprzewaquinone A	Quinones	PhenAnthraquinones	630057-39-5	2	4834.4	5486.1	2004.5	5022.8	8360	3757.2	0.595454	0.411364	0.562285	1.39067	0.475779	insig
Rfmb25702	C28H34O12	Pinoresinol-4-O-(6''-acetyl)glucoside	Lignans and Coumarins	Lignans	-	2	164690	158530	147300	166450	256390	237680	1.10237	0.142762	0.303334	1.40381	0.489346	insig
mws1660	C26H28O14	Apigenin-6-C-glucoside-8-C-arabinoside (Schaftoside)*	Flavonoids	Flavonoid carbonoside	51938-32-0	1	341380	329600	341190	367610	334510	391990	0.918548	0.239233	0.404289	1.08095	0.112306	insig
Lmtp002642	C26H28O14	Apigenin-8-C-(2''-glucosyl)arabinoside*	Flavonoids	Flavonoid carbonoside	-	1	15476000	13817000	14236000	14219000	13477000	14614000	0.475579	0.540002	0.676895	0.971996	-0.0409782	insig
Lmtp002474	C26H28O14	Apigenin-6-C-(2''-glucosyl)arabinoside*	Flavonoids	Flavonoid carbonoside	-	1	9207700	10735000	9425600	10667000	10612000	9224200	0.40109	0.603033	0.727027	1.03864	0.0547008	insig
pmb2922	C15H24N2O17P2	Uridine 5'-diphospho-D-glucose	Nucleotides and derivatives	Nucleotides and derivatives	133-89-1	1	245080	245920	185620	164680	114000	238420	0.77919	0.284901	0.448897	0.76424	-0.387903	insig
Cmdn002964	C23H36O16	6'-O-α-D-galactopyranosylshanzhiside methyl ester	Terpenoids	Monoterpenoids	927707-47-9	2	60756	104610	105850	158710	197520	133100	1.19193	0.040911	0.169776	1.80421	0.851365	insig
pmp001111	C27H30O14	Violanthin	Flavonoids	Flavonoid carbonoside	40581-17-7	1	719550	662230	604220	742320	639680	790160	0.703745	0.330576	0.490605	1.09374	0.129265	insig
pmb0631	C26H28O15	orientin-6-C-arabinoside	Flavonoids	Flavonoid carbonoside	-	2	421430	346500	373300	451000	403160	506520	1.02468	0.12588	0.284356	1.19229	0.253738	insig
Lmqn001932	C28H36O13	syringaresinol-4'-O-glucoside	Lignans and Coumarins	Lignans	7374-79-0	2	6820300	3407600	7037500	10724000	9214300	4575900	0.598399	0.342335	0.501026	1.41985	0.505734	insig
Zmjp004928	C29H26O13	Vanillyl-O-vitexin	Flavonoids	Flavonoid carbonoside	-	1	380260	425960	370370	328870	211140	295680	1.12698	0.064349	0.199556	0.710264	-0.493572	insig
Cmdn002822	C23H34O17	6'-O-α-D-galactopyranosylsesamoside	Terpenoids	Monoterpenoids	927691-87-0	2	64440	63840	78897	81234	83244	61554	0.461899	0.504414	0.645867	1.09101	0.125663	insig
Rfmb056	C29H36O13	Medioresinol-4'-O-(6'''-acetyl)glucoside	Lignans and Coumarins	Lignans	-	2	62303	37190	40779	78718	81044	72640	1.21848	0.0485383	0.183907	1.6568	0.728395	insig
mws1073	C27H30O15	Apigenin-6,8-di-C-glucoside (Vicenin-2)	Flavonoids	Flavonoid carbonoside	23666-13-9	1	10239000	11041000	11266000	10270000	9271800	10319000	0.975961	0.125404	0.283878	0.917495	-0.124227	insig
pme1665	C27H30O15	Isovitexin-7-O-glucoside(Saponarin)	Flavonoids	Flavonoid carbonoside	20310-89-8	2	56475	42723	42202	51490	39901	63532	0.355403	0.618192	0.734574	1.09564	0.131769	insig
pmp001106	C27H30O15	vitexin-2''-O-glucoside*	Flavonoids	Flavonoid carbonoside	61360-94-9	1	3327500	3994500	3840900	3570000	3581400	3736500	0.237211	0.698633	0.797482	0.975365	-0.0359862	insig
pmp001066	C28H34O14	6'-O-Sinapoylgeniposide	Terpenoids	Monoterpenoids	1012306-66-9	2	108700	36283	62601	272190	80017	46217	0.495728	0.465683	0.616125	1.91934	0.940609	insig
Lmqn000780	C17H27N3O17P2	Uridine 5'-diphospho-N-acetylglucosamine	Nucleotides and derivatives	Nucleotides and derivatives	528-04-1	2	5474.7	5327.9	7739.1	9622.3	6094.4	11031	0.930461	0.19711	0.364026	1.44257	0.528641	insig
Lmmp000897	C30H26O14	Gallocatechin-(4α→8)-gallocatechin	Flavonoids	Flavanols	-	2	1920900	2025000	2454000	1055900	1319100	1185000	1.37598	0.0154942	0.12113	0.556259	-0.846172	insig
mws0059	C27H30O16	Quercetin-3-O-rutinoside (Rutin)	Flavonoids	Flavonols	153-18-4	2	235940	134760	220510	316680	222670	151310	0.32714	0.598501	0.724456	1.16821	0.224305	insig
Lmbp002592	C27H30O16	Kaempferol-3,7-di-O-glucoside	Flavonoids	Flavonols	-	2	3912400	4147100	3903600	1884000	2636500	2077300	1.37925	0.00912045	0.100889	0.551513	-0.858534	insig
Xmyp005599	C27H30O16	Kaempferol-3-O-galactoside-4'-O-glucoside	Flavonoids	Flavonols	-	2	907620	1204600	1197800	491480	640380	569580	1.35772	0.0188285	0.125484	0.514027	-0.960084	insig
Zmjp003031	C27H30O16	orientin-2''-O-galactoside	Flavonoids	Flavonoid carbonoside	-	1	9969300	11222000	10515000	4876400	7842000	7328700	1.22175	0.0371548	0.163628	0.632275	-0.661376	insig
Cmdn004285	C25H38O17	6'-O-β-D-glucopyranosylbarlerin*	Terpenoids	Monoterpenoids	927691-88-1	2	1244400	583410	566160	429160	420490	394800	1.10802	0.228054	0.394045	0.519827	-0.943897	insig
MWS0132	C20H32N6O12S2	Glutathione Oxidized	Amino acids and derivatives	Amino acids and derivatives	121-24-4	2	402650	239410	354250	219860	375110	377300	0.11552	0.915759	0.947657	0.975871	-0.0352377	insig
Lmsn005877	C29H26O15	1,2-Di-O-galloyl-4-O-cinnamoyl-β-D-glucose	Phenolic acids	Phenolic acids	-	2	6289.3	5930.7	6664	7148.5	8852.3	17835	0.986764	0.271329	0.435832	1.79177	0.841386	insig
Hmgp001685	C29H34O15	Crenatoside	Phenolic acids	Phenolic acids	61276-16-2	2	149120	153930	215910	292550	228830	143840	0.599141	0.387216	0.543115	1.28183	0.358208	insig
Hmgp002033	C29H34O15	Isocrenatoside	Phenolic acids	Phenolic acids	221895-09-6	2	296310	188480	247840	214120	179330	128060	0.973889	0.156423	0.31431	0.711833	-0.49039	insig
Smcn001947	C29H36O15	verbascoside	Phenolic acids	Phenolic acids	61276-17-3	2	142970	96400	110320	188810	135210	174110	1.09246	0.0805542	0.221907	1.42449	0.510446	insig
Zmcp002666	C27H30O17	Quercetin3,7-diglucoside	Flavonoids	Flavonols	-	2	181910	312660	290980	119490	62953	223220	0.971818	0.111996	0.264956	0.516406	-0.953421	insig
pmp000782	C39H54O7	Caffeoylhawthorn acid	Terpenoids	Triterpene	-	1	200930	292220	208890	538850	243810	320230	0.913751	0.266462	0.43204	1.57098	0.651664	insig
Lmzp009620	C39H54O7	2α-Hydroxypyracrenic acid	Terpenoids	Triterpene	-	1	154380	130670	135100	310760	114940	107920	0.232511	0.627476	0.7415	1.27007	0.344908	insig
Smnp110489	C39H54O7	3-O-trans-coumarol-potonic acid	Terpenoids	Triterpene	-	1	103290	143850	116310	319630	141610	162700	0.980642	0.259563	0.425208	1.71671	0.77965	insig
Hmgn002038	C29H34O16	β-Oxoacteoside	Phenolic acids	Phenolic acids	-	3	469680	206810	259740	172980	203330	156330	1.05038	0.233462	0.398259	0.56892	-0.813702	insig
Smcn001667	C27H42O17	Leonoside F	Phenolic acids	Phenolic acids	-	3	66363	79242	79207	142080	97663	91457	1.13682	0.148514	0.305865	1.47323	0.558984	insig
Hmcp001578	C28H32O17	Isorhamnetin-3,7-O-diglucoside	Flavonoids	Flavonols	6758-51-6	1	338060	264820	353500	570660	579300	641690	1.38333	0.00164332	0.0513589	1.87337	0.905633	insig
Lmsp003252	C28H32O17	Isorhamnetin-3-O-sophoroside	Flavonoids	Flavonols	-	2	22521	17807	33218	34447	33310	37536	1.04997	0.137773	0.298045	1.43166	0.517691	insig
mws1506	C29H36O16	Plantamajoside	Phenolic acids	Phenolic acids	104777-68-6	3	33655	23125	25647	33327	22884	11499	0.579643	0.537711	0.674812	0.821454	-0.283748	insig
Hmgn002530	C31H40O15	Cistanoside D	Phenolic acids	Phenolic acids	94492-21-4	2	26160	19645	21429	48522	42655	29033	1.21548	0.0798523	0.221907	1.78793	0.838294	insig
Lmdn004491	C31H40O15	Martynoside	Phenolic acids	Phenolic acids	67884-12-2	2	22225	28878	23117	50805	46446	42961	1.39789	0.00209225	0.0590785	1.88914	0.91773	insig
Lmnp002616	C29H34O17	Cirsiliol-8-C-(2''-glucosyl)glucoside	Flavonoids	Flavonoid carbonoside	-	2	1316300	835510	988880	1883600	1786600	1544500	1.24901	0.0201036	0.129169	1.66037	0.731503	insig
Jmwn002752	C30H38O16	3,4-dihydroxyphenethoxy-8-O-β-D-[6-O-(4-O-β-D-glucopyranosyl)-feruloyl] glucopyranoside	Phenolic acids	Phenolic acids	-	2	67836	119740	50301	37220	46048	47890	1.01459	0.228014	0.394045	0.551369	-0.85891	insig
Lmsn015919	C6H18O24P6	Phytic acid	Organic acids	Organic acids	83-86-3	2	84505	86133	93287	97047	99210	102230	1.28064	0.0311481	0.15765	1.13095	0.17754	insig
pmb0530	C21H27N7O14P2	Nicotinic acid adenine dinucleotide	Nucleotides and derivatives	Nucleotides and derivatives	53-84-9	2	205470	202650	170250	218710	205390	187560	0.507368	0.487599	0.629595	1.05756	0.0807372	insig
Lmqn000213	C24H42O21	Stachyose*	Others	Saccharides and Alcohols	470-55-3	1	220140	247320	232140	231700	297240	272090	0.924216	0.211469	0.380077	1.14498	0.195326	insig
mws4163	C24H42O21	Nystose*	Others	Saccharides and Alcohols	13133-07-8	1	178090	338230	266180	330540	247470	354810	0.639463	0.431163	0.584877	1.1921	0.253508	insig
mws1593	C24H42O21	D-Maltotetraose*	Others	Saccharides and Alcohols	34612-38-9	1	56238	31304	44419	34428	39501	51380	0.150383	0.81447	0.876556	0.949591	-0.0746216	insig
Lmsn006046	C36H58O11	2α,3β,19α,23-Tetrahydroxyurs-12-en-28-oic acid-28-O-glucoside	Terpenoids	Triterpene Saponin	-	2	44577	52778	70194	71673	53666	84255	0.771409	0.297054	0.460606	1.25094	0.323014	insig
Lmhp008513	C33H56O14	2-α-Linolenoyl-glycerol-1,3-di-O-glucoside*	Lipids	Glycerol ester	-	1	50254	50394	40679	52858	82972	34040	0.304486	0.576248	0.707453	1.20196	0.265394	insig
Lmhp008744	C33H56O14	1-α-Linolenoyl-glycerol-2,3-di-O-glucoside*	Lipids	Glycerol ester	-	1	13444	13425	16661	18105	19902	17115	1.18157	0.0497784	0.184254	1.2663	0.340618	insig
HJN102	C34H30O15	3,4,5-Tricaffeoylquinic acid	Phenolic acids	Phenolic acids	86632-03-3	2	68593	80757	153810	131550	238890	130550	0.919276	0.220237	0.385827	1.65256	0.724702	insig
Lmhp009190	C33H58O14	2-Linoleoylglycerol-1,3-di-O-glucoside	Lipids	Glycerol ester	-	2	2079.7	2576	4049.7	2856.4	1953.7	2377.6	0.480112	0.495704	0.637759	0.82566	-0.27638	insig
pmn001369	C32H42O17	1-Hydroxypineolin Diglucoside	Lignans and Coumarins	Lignans	-	2	16020	8917.6	10917	25631	10511	16685	0.711064	0.332661	0.490984	1.47337	0.559117	insig
pmn001372	C33H44O17	Medioresinol-4,4'-di-O-glucoside	Lignans and Coumarins	Lignans	88142-63-6	2	31364	13088	19555	14501	7236.4	10609	1.05009	0.177574	0.341257	0.505357	-0.984625	insig
Smfn005029	C36H30O16	clinopodic acid I	Phenolic acids	Phenolic acids	1174909-60-4	2	1600300	1161000	1633700	1528800	1079000	1048300	0.737677	0.320807	0.479738	0.831877	-0.265558	insig
pmn001356	C36H30O16	Salvianolic acid L	Phenolic acids	Phenolic acids	-	2	97895	83443	67986	59644	46645	38329	1.25335	0.0351004	0.161843	0.58004	-0.785775	insig
Lmzn002232	C36H32O16	Sagerinic acid	Phenolic acids	Phenolic acids	-	2	1344300	1873300	1510300	2178400	1891100	3092700	1.1196	0.141265	0.301347	1.51488	0.599203	insig
pme2651	C21H28N7O17P3	NADP (Nicotinamide adenine dinucleotide phosphate)	Nucleotides and derivatives	Nucleotides and derivatives	53-59-8	3	75250	76447	50889	25968	48704	45412	1.09049	0.0673401	0.202966	0.592756	-0.754491	insig
pme2746	C27H33N9O15P2	Riboflavin 5'-Adenosine Diphosphate	Nucleotides and derivatives	Nucleotides and derivatives	146-14-5	2	433670	439860	458940	699510	758880	675950	1.43018	0.00495497	0.0817951	1.60179	0.679687	insig
Cmdn004237	C35H46O20	Betonyoside E	Phenolic acids	Phenolic acids	181301-30-4	2	21012	13333	16439	22068	15155	18536	0.386863	0.609363	0.731561	1.09796	0.134831	insig
pmn001435	C42H68O15	Prunellin A	Others	Others	-	2	102570	48878	38725	42377	43831	36148	0.765132	0.371901	0.529706	0.643393	-0.636228	insig
Lmdn000248	C30H52O26	Verbascose	Others	Saccharides and Alcohols	546-62-3	3	12342	47776	31107	34035	33734	39561	0.544862	0.654462	0.762998	1.17654	0.234552	insig
Annotation:	Index	ID of metabolites in the compared library
	Formula	Molecular formula of detected compounds
	Compounds	Name of the compounds
	Class I	Primary classification of compounds
	Class II	Secondary classification of compounds
	CAS	Chemical Abstracts Service number
	Level	Compounds identification level (1: the sample Compounds' secondary mass spectrum and RT match the database substance with a score of 0.7 or higher; 2: the sample compounds' secondary mass spectrum and RT match the database substance with a score of 0.5-0.7; and 3: the sample Ccompounds' Q1, Q3, RT, DP, and CE match the database substance)
	DEM1/DEM2/DEM3	Three sample replicates for metabolite detection of diploids
	TEM1/TEM2/TEM3	Three sample replicates for metabolite detection of tetraploids
	VIP	Variable importance in the projection
	p_value	Test of significance p-value
	FDR	False discovery rate after validation of multiple hypothesis testing
	Fold_Change	Multiple of difference
	Log2FC	Multiple of difference is logarithmic with a base of 2
	Type	Metabolite up- and down-regulation types, diploid as control. Up meant higher accumulation in tetraploid, down meant higher accumulation in diploids, insig meant difference not significant between diploids and tetraploids
